# Supplementary material for: Multi-condensate state as a functional strategy to optimize the cell signaling output
Source: Nat Commun. 2024 Jul 25;15:6268. doi: 10.1038/s41467-024-50489-5 (PMC11272944; doi:10.1038/s41467-024-50489-5)
Supplement: Supplementary file 4 — Source Data [file 41467_2024_50489_MOESM4_ESM.xlsx]

## Sheet: Fig_1C
Es_pY_SH2 (kT)	ACO_Ens_0.4	ACO_Ens_0.45	ACO_Ens_0.5
0	1.2246	1.7114	8.7844
1	1.1992	1.373	3.9198
2	1.2902	1.614	8.4712
3	1.4834	3.3596	22.374
4	2.0108	19.985	131.494
5	9.673	143.086	268.645
6	118.146	289.415	384.891
7	307.512	408.4	448.455
8	416.756	460.418	471.386
9	469.66	475.264	488.108
10	488.69	490.559	496.016

## Sheet: Fig_1D
Es_pY_SH2 (kT)	Rg_Ens_0.4	Rg_Ens_0.45	Rg_Ens_0.5
0	251.853	227.616	170.606		Rg_dispersed = 255
1	249.136	232.099	175.236
2	252.492	228.616	171.09
3	251.19	216.609	162.298
4	247.7	187.451	147.054		Rg is in Angstrom unit
5	220.383	170.955	137.569
6	198.652	159.758	133.702
7	174.102	149.055	131.951
8	169.823	145.303	135.931
9	175.34	147.559	134.399
10	159.996	142.624	133.832

## Sheet: Fig_1E
Es: Es_pY_SH2 = 2 * Es_PRM_SH3
	Es = 6, Ens = 0.4				Es = 6, Ens = 0.45				Es = 6, Ens = 0.5				Es = 8, Ens = 0.4				Es = 8, Ens = 0.45				Es = 8, Ens = 0.5				Es = 10, Ens = 0.4				Es = 10, Ens = 0.45				Es = 10, Ens = 0.5
Lx	Ly	Lz		Lx	Ly	Lz		Lx	Ly	Lz		Lx	Ly	Lz		Lx	Ly	Lz		Lx	Ly	Lz		Lx	Ly	Lz		Lx	Ly	Lz		Lx	Ly	Lz
234.73	209	168.61		252.15	215.01	176.6		234.73	209	168.61		296.12	299.5	137.02		246.98	215.12	151.31		220.58	199.63	142.24		295.54	237.67	132.39		235.31	209.93	125.08		225.86	220.92	146.83
204.85	185.72	166.55		253.21	224.19	156.82		204.85	185.72	166.55		268.54	299.99	166.2		232.66	207.69	154.97		296.29	214.14	147.92		299.3	246.75	133.91		218.48	227.35	147.75		208.6	230.33	128.37
220.38	186.38	178.66		249.37	200.77	164.42		220.38	186.38	178.66		245.81	299.97	164.78		240.69	217.94	151.43		227.22	221.17	156.32		299.75	250.06	130.47		226.79	234.35	151.51		224.64	221.22	132.25
216.02	179.56	154.48		251.07	199.26	159.94		216.02	179.56	154.48		252.63	299.78	165.39		299.2	253.39	140.68		299.22	214.17	134.05		296.02	248.75	141.59		244.73	220.9	166.11		226.06	218.38	116.99
219.7	170.26	180.21		295.38	185.19	160.92		219.7	170.26	180.21		260.73	299.84	159.71		299.2	216.91	138.11		228.04	221.23	156.92		299.61	298.27	121.77		233.52	209.13	130.94		222.63	218.24	124.73
214.38	190.78	159.51		226.27	195.39	167.16		214.38	190.78	159.51		262.96	299.79	174.53		299.46	237.99	139.24		229.29	295.48	130.61		299.6	299.09	136.08		226.1	240.59	150.59		223.98	220.76	121.46
213.31	188.33	180.68		228.22	203.24	165.37		213.31	188.33	180.68		242.05	299.5	146.82		297.12	226.98	140.27		218.5	216.72	149.74		299.85	251.54	126.73		237.53	229.79	144.18		217.29	214.08	125.81
208.03	179	182.23		242.54	204.03	167.36		208.03	179	182.23		248.25	299.24	167.74		298.06	226.76	147.11		212.5	295.85	169.43		246.07	251.87	122.56		296.78	226.42	149.09		212.92	218.32	132.22
219.68	182.36	160.29		242.04	169.74	165.91		219.68	182.36	160.29		268.43	299.36	170.93		237.63	234.9	145.28		204.72	207.84	149.81		297.34	241.25	140.82		226.75	233.43	137.54		231.58	211.97	131.08
212.02	214.19	179.95		255.2	190.59	171.08		212.02	214.19	179.95		297.99	244.95	152.88		265.76	235.31	139.17		207.74	219.87	155.72		299.51	247.15	142.44		234.79	262.61	137.34		239.79	200.68	166.14
219.29	203.06	199.22		258.67	200.38	159.72		219.29	203.06	199.22		298.54	295.59	180.94		244.64	230.39	143.55		225.83	224.63	130.14		297.6	243.03	147.17		232.58	242.02	152.23		223.45	204.15	150.69
238.26	187.46	161.93		259.34	226.64	181.88		238.26	187.46	161.93		266.81	277.38	153.93		243.74	247.08	152.64		207.63	203.36	138.31		237.61	297.2	144.98		210.26	256.67	131.91		213.73	203.32	118.11
208.4	199	185.77		230.02	199.62	157.31		208.4	199	185.77		296.77	298.69	141.53		243.1	233.93	168.9		218.08	206.81	144.81		297.94	296.78	127.12		220.8	254.99	136.22		213.76	210.51	137.7
209	199.39	162.71		258.87	188.56	169.16		209	199.39	162.71		297.12	295.85	168.49		228.95	220.77	137.17		218.94	196.43	144.63		232.86	268.49	122.31		229.86	255.46	130.1		219.42	197.33	129.97
228.82	214.02	170.37		210.19	209.79	167.05		228.82	214.02	170.37		296.84	299.34	130.34		232.45	231.8	143.58		198.82	215.15	135.13		221.83	297.22	142.22		220.59	251.29	142.36		231.06	207.12	158.69
212.94	209.23	168.91		206.14	245.76	175.34		212.94	209.23	168.91		298.5	299.7	143.35		229.8	208.63	152.53		220.44	206.76	151.38		299.14	299.11	156.01		224.15	259.34	144.84		207.35	206	137.27
218.92	209.85	181.68		235.78	203.82	174.87		218.92	209.85	181.68		263.23	299.53	154.37		235.95	242.38	164.91		205.11	198.68	159.43		298.04	298.99	148.87		216.3	287.72	118.91		213.02	206.81	143.36
225.77	209.49	189.57		221.27	223.91	201.83		225.77	209.49	189.57		269.74	299.94	144.14		234.47	210.55	146.48		191.2	197.36	141.81		228.89	296.06	142.13		226.07	269.33	127.49		227.24	209.04	116.52
215.83	220.32	169.45		204.93	236.79	161.4		215.83	220.32	169.45		295.02	299.87	207.25		229.54	215	167.5		202.8	200.87	142.16		298.66	297.65	141.1		227.01	276.01	124.46		227.49	207.66	133.21
296.73	184.4	206.39		222.05	222.46	170.96		296.73	184.4	206.39		298.47	299.86	153.24		248.27	239.25	145.29		208.9	216.81	177.63		295.05	296.84	161.36		208.34	298.87	129.64		239.97	202.26	125.24
221.33	194.67	177.81		257.37	182.1	150.9		221.33	194.67	177.81		245.28	297.67	158.46		231.86	216.37	150.95		242.63	193.62	157.42		246.85	243.3	135.82		214.77	215.21	158.9		209.91	220.28	125.38
221.88	184.29	175.65		214.86	190.3	158.22		221.88	184.29	175.65		272.42	297.47	179.14		220.58	251.58	150.06		233.36	211.03	144.14		255.52	252.46	143.27		215.99	230.79	132.91		226.77	213.31	127.67
202.95	195.29	160.23		225.18	190.88	179.1		202.95	195.29	160.23		266.49	298.21	139.2		238.35	234.42	180.85		230.03	209.52	149.91		299.28	234.17	135.72		203.49	227.79	129.06		205.18	200.01	122.8
226.09	206.31	218.87		238.7	188.3	181.07		226.09	206.31	218.87		270.51	256.21	153.28		220.99	223.05	138.19		214.32	217.23	149.83		298.57	238.21	132.74		209.54	224.8	134.61		200.09	204.5	142.52
210.32	205.33	167.91		231.78	202.92	164.14		210.32	205.33	167.91		279.05	299.73	152.06		199.92	254.91	144.11		230.56	207.71	147.25		295.14	298.07	121.22		216.71	236.09	145.3		192.36	205.93	134.73
208.59	184.11	180.15		255.05	198.22	155.23		208.59	184.11	180.15		287.34	298.55	155.47		224.77	230.62	144.28		203.32	215.9	150		294.9	299.54	122.91		216.36	222.53	139.44		203.17	218.49	125.55
208.22	184.84	180.08		226.52	224.23	179.51		208.22	184.84	180.08		258.57	298.64	136.88		213.13	237.98	127.37		202.64	213.21	139.36		248.47	295.43	120.95		221.82	224.41	149.17		210.61	197.96	128.1
203.66	188.5	174.39		230.93	210.47	150.31		203.66	188.5	174.39		299.58	253.75	157.69		217.35	242.61	135.56		208.08	213.32	147.52		267.53	299.87	127.62		236.05	215.35	136.55		202.52	224.75	155.73
191.73	188.12	178.38		255.33	194.92	155.84		191.73	188.12	178.38		298.9	297.89	154.13		218.35	243.94	166.34		210.76	208.86	137.47		297.92	299.3	147.81		241.77	220.59	134.18		204.35	224.54	128.33
195.99	184.6	190.88		232.55	201.97	160.63		195.99	184.6	190.88		298.06	299.64	179.03		295.99	250.6	144.48		224.11	224.78	146		297.8	299.55	126.47		235.92	234.57	120.57		182.08	231.03	133.96
198.94	164.74	178.36		232.3	183.97	161.92		198.94	164.74	178.36		260.61	299.15	164.2		217.47	247.12	173.68		209.46	217.93	143.95		251.44	299.15	148.71		233.38	236.39	127.33		196.96	230.81	136.41
189.09	166.97	167.3		234.68	227.45	162.07		189.09	166.97	167.3		259.38	299.55	155.14		211.73	239.01	149.17		228.61	209.22	150.29		234.86	298.99	143.42		227.52	253.53	132.58		194.58	233.73	128.56
217.94	189.73	191.98		226.69	211.61	170.58		217.94	189.73	191.98		252.05	299.86	171.78		211.54	244.66	152.15		213.37	211.47	140.6		240.44	249.8	161.18		255.95	252.08	156.67		193.54	229.05	149.29
204.73	179.1	172.95		258.39	225.95	173.27		204.73	179.1	172.95		258.86	299.8	146.98		210.73	256.49	159.44		204.33	207.67	175.56		230.09	242.74	149.14		260.46	230.15	135.35		201.71	220.02	141.19
203.82	188.28	204.98		244.82	247.62	171.26		203.82	188.28	204.98		259.93	299.4	146.94		226.82	265.16	129.19		199.38	221.39	145.74		237.83	248.76	134.41		260.31	214.26	130.12		201.31	246.37	143.85
229.53	214.5	161.01		214.94	229.46	210.29		229.53	214.5	161.01		262.2	299.78	140.74		213.25	257.14	142.85		201.84	211.03	144.31		297.52	255.72	139.36		295.33	233	127.51		203.83	235.65	130.21
207.84	184.19	159.67		227	224.28	145		207.84	184.19	159.67		265.26	298.23	140.51		219.64	268.32	146.45		205.24	208.09	141.24		261.31	297.63	126.38		257.39	250.4	135.16		228.53	219.09	122.88
210.87	200.8	190.94		218.45	240.2	147.58		210.87	200.8	190.94		226.79	263.75	149.78		197.88	298.63	141.52		207.54	211.31	161.6		274.03	299.8	143.44		296.34	250.41	135.73		214.64	232.41	125.06
235.57	194.2	216.29		232.37	258.25	156.22		235.57	194.2	216.29		295.88	297.14	174.62		196.28	263.03	141.27		204.07	215.52	142.48		268.98	298.84	135.5		248.1	237.27	146.11		229.95	233.55	144.1
200.79	203.16	207.86		260.29	240.85	156.5		200.79	203.16	207.86		229.03	297.78	172.6		212.97	276.38	136.27		218.39	207.46	149.07		268.64	283.68	124.92		243.95	219.84	120.4		227.22	233.65	138.6
227.83	197.02	159.59		248.37	201.86	167.86		227.83	197.02	159.59		271.22	299.83	174.96		246.85	220.86	140.19		232.86	222.38	150.65		299.19	241.83	132.33		223.3	218.53	132.39		204.05	207.15	136.3
209.01	175.42	164.72		238.74	183.95	183.36		209.01	175.42	164.72		246.13	299.14	176.41		231.28	224.16	145.76		238.66	208.2	139.9		264.88	229.47	124.49		231.68	217.48	162.76		204.38	220.69	125.61
217.16	180.45	165.66		246.92	187.38	180.7		217.16	180.45	165.66		267.11	299.82	141.36		246.67	237.82	153.34		218.69	195.65	144.5		298.26	247.52	126.02		230.74	215.15	129.83		223	221.35	125.27
216.94	170.11	171.3		296.48	217.03	180.3		216.94	170.11	171.3		244.23	299.86	144.07		295.27	208.82	158.66		221.29	199.1	144.14		297.25	251.71	115.57		228.96	219.37	134.59		208.95	226.08	130.83
216.49	183.06	176.43		230.45	197.37	187.16		216.49	183.06	176.43		241.43	299.22	140.03		248.96	206.38	152.81		212.8	199.09	141.82		250.95	239.79	147.29		254.61	217.94	123.4		200.87	219.41	153.33
221.98	181.07	154.67		270.6	179.25	177.53		221.98	181.07	154.67		245.75	299.91	156.02		236.66	213.78	145.2		230.17	192.24	148.83		252.17	232.02	144.96		214.85	234.07	134.16		214.49	227.21	126.2
218.55	174.2	218.69		240.05	194.2	177.21		218.55	174.2	218.69		297.8	299.84	134.47		253.02	209.57	140.79		218.96	190.88	167.79		295.7	252.38	114.74		226.68	207.58	154.64		205.97	214.81	140.52
209.92	195.02	161.61		228.02	189.3	166.33		209.92	195.02	161.61		298.08	299.91	129.06		262.49	211.15	149.67		225.42	195.79	137.89		299.67	297.3	136.88		228.01	212.65	121.25		199.73	222.25	150.29
213.62	199.65	165.81		270.01	203.72	162.59		213.62	199.65	165.81		207.35	299.83	139.87		282.47	240.06	141.38		214.81	209.65	152.1		253.77	299.86	161.77		230.16	222.65	132.37		205.72	245.23	140.37
217.09	183.99	168.59		283.33	193.34	159.3		217.09	183.99	168.59		213.55	299.83	138.45		244.11	234.12	155.84		213.36	189.05	150.05		299.95	244.97	164.2		235.49	226.22	129.37		192.41	235.83	133.37
216.62	218.38	160.51		260.68	214.12	148.96		216.62	218.38	160.51		234.59	299.86	143.81		238.32	240.2	173.18		229.98	195.29	142.3		299.44	227.43	144.93		236.23	223.14	141		201.45	222.12	126.36
230.59	192.74	156.18		268.51	197.51	161.55		230.59	192.74	156.18		216.68	299.9	141.29		259.33	226	141.76		222.77	185.32	151.44		298.87	232.74	116.1		221.48	212.64	132.33		204.52	218.16	131.96
224.85	183.22	192.54		254.82	201.44	204.42		224.85	183.22	192.54		253.25	299.92	178.78		248.2	213.9	139.43		296.57	196.08	153.8		299.62	224.61	130.98		216.59	226.37	126.84		215.01	227.71	129.08
201.62	155	182.3		244.09	199.56	170.92		201.62	155	182.3		234.41	299.85	163.28		236.29	227.98	144.31		298.92	193.7	161.98		299.09	232.78	124.64		238.91	211.07	129.42		202.69	211.35	143.51
212.66	184.37	167.45		295.83	214.07	169.7		212.66	184.37	167.45		198.56	299.83	150.19		234.86	213.24	138.67		217.62	191.06	152.26		299.79	298.65	134.06		229.17	232.47	151.76		184.71	216.98	141.05
231.12	184.92	163.86		240.42	240.72	191.75		231.12	184.92	163.86		209.55	299.77	139.94		236.04	227.41	141.75		230.98	191.4	136.39		299.59	299.77	130.31		218.69	295.19	130.43		199.43	219.54	138.36
210.38	186.33	180.01		265.35	221.77	179.33		210.38	186.33	180.01		295.6	299.74	133.64		240.34	231.38	147.22		229.37	209.36	192.7		299.68	299.54	142.03		224.26	237.65	119.52		196.69	201.73	129.13
213.71	214.47	165.9		246.66	234.47	186.31		213.71	214.47	165.9		215.04	299.94	140.19		235.61	233.08	153.26		232.84	209.77	147.82		299.68	298.47	128.52		251.99	214.74	126.1		219.24	214.26	129.39
195.22	197.86	184.18		257.61	245.75	153.28		195.22	197.86	184.18		295.37	299.42	145.72		242.89	235.35	145.68		223.43	199.88	141.21		299.33	298.83	140.35		297.16	225.04	121.59		215.2	217.22	134.31
212.62	190.5	160.22		237.66	212.37	172.66		212.62	190.5	160.22		212.45	299.76	145.67		249.1	253.63	164		214.88	203.74	152.29		299.7	299.7	138.05		295.95	230.62	140.7		214.7	209.75	123.94
235.56	185.24	159.78		246.04	213.17	157.91		235.56	185.24	159.78		260.2	299.6	153.6		246.92	210.54	134.99		225.25	212.97	149.37		299.58	225.15	125.06		241.37	231.69	138.42		215.29	219.26	128.76
223.55	184.38	155.87		245.03	182.91	165.85		223.55	184.38	155.87		232.54	299.81	171.17		236.08	210.55	156.81		227.08	201.93	137.2		299.23	230.35	148.06		236.3	221.55	134.61		207.27	224.07	132.34
216.3	182.81	189.16		251.08	183.41	162.56		216.3	182.81	189.16		272.82	299.94	156.45		237.71	220.96	142.97		239.02	195.15	125.98		298.93	242.13	138.98		239.33	221.38	147.15		218.77	209.8	130.3
225.9	185.5	198.67		280	199.92	157.34		225.9	185.5	198.67		260.36	299.88	158.86		244.22	194.32	148.39		298.21	187.66	142.07		298.16	219.71	135.64		229.18	222.5	126.26		211.3	208.76	123.76
201.39	210.1	179.19		241.65	196.64	184.36		201.39	210.1	179.19		272.25	281.34	156.79		249.51	207.26	165.52		221.07	201.01	146.34		298.99	226.18	167.71		227.72	230.47	139.69		220.69	203.15	137.45
206.11	203.08	200.63		251.98	228.46	166.51		206.11	203.08	200.63		267.07	299.78	154.53		250.07	190.34	136.49		225.64	189.38	158.35		299.96	295.15	130.36		228.5	230.07	120.7		226.35	227.23	149.34
212.45	198.66	165.88		243.1	177.47	150.8		212.45	198.66	165.88		299.37	299.32	132.6		233.65	217.37	143.72		202.78	213.36	143.18		299.71	233.46	139.51		298.1	223.27	129.56		209.52	230.25	142.3
203.47	219.33	158.09		244.97	216.83	162.58		203.47	219.33	158.09		281.15	299.81	153.82		246.07	228.63	142.86		297.16	197.44	141.58		299.56	221.16	133.78		222.7	235.04	134.38		209.39	205.24	130.16
221.13	217.51	160.35		257.03	191.7	153.02		221.13	217.51	160.35		272.96	299.89	148.26		248.79	196.72	157.26		203.78	190.39	148.34		299.45	233.8	177.36		224.21	231.01	152.58		206.93	219.86	139.35
217.73	194.05	154.74		295.29	175.12	189.28		217.73	194.05	154.74		244.02	297.57	184.55		233.61	221.87	149.22		205.79	222.5	177.18		299.81	299.13	135.64		225.05	249.77	131.66		233.31	225.46	126
212.12	195.14	193.9		273.62	200.77	166.44		212.12	195.14	193.9		297.79	298.49	140.26		240.68	216.8	150.18		226.25	181.01	156.46		299.71	219.41	123.79		227.5	252.54	134.24		248.68	212.83	128.75
297.47	208.31	161.76		266.63	179.92	185.35		297.47	208.31	161.76		271.89	269.89	160.15		236.43	249.3	147.74		299.09	184.82	163.36		299.79	217.82	142.53		218.44	249.18	140.7		229.23	213.61	125.29
295.78	211.1	164.51		240.45	206	198.58		295.78	211.1	164.51		295.43	297.22	179.65		226.09	249.51	140.66		226.4	188.57	143.19		299.92	216.01	122.77		214.91	257.14	143.73		227.35	207.8	127.42
299.48	191.49	161.22		296.46	214.74	192.06		299.48	191.49	161.22		299.45	299.59	156.29		237.15	229.54	130.72		223.06	190.95	153.89		299.78	216.76	144.22		235.78	258.63	139.36		237.54	197.71	122.68
205.87	195.52	180.09		246.95	204.66	186.77		205.87	195.52	180.09		296.24	299.59	143.68		218.42	220.06	144.38		214.24	189.95	156.89		299.81	296.02	151.32		237.32	254.24	145.06		225.14	189.34	118.92
215.31	181.83	164.4		235.25	175.5	169.47		215.31	181.83	164.4		270.54	299.59	148.48		244.57	237.53	177.85		226.97	202.99	171.4		299.93	245.77	171.48		225.17	283.74	135.12		225.74	199.87	124.39
204.97	198.96	166.24		264.86	199.79	190.29		204.97	198.96	166.24		258.42	299.84	163.15		243.88	227.04	147.69		217.97	201.59	148.47		299.51	232.93	123.39		235.39	256.99	122.15		221.78	213.24	117.3
216.23	199.7	163.14		243.47	210.35	188.74		216.23	199.7	163.14		263.49	299.95	152.15		243.15	272.28	156.02		294.99	216.08	143.36		299.61	297.99	121.14		250.99	244.14	143.85		214.06	192.25	147.12
217.55	185.9	170.87		216.44	207.76	158.73		217.55	185.9	170.87		229.41	299.06	148.09		241.28	297.51	156.29		214.58	229.52	134.54		299.71	299.54	138.02		216.99	240.61	135.54		220.6	212.32	125.71
208.27	180.38	171.44		218.42	207.23	160.77		208.27	180.38	171.44		296.11	299.65	134.05		254.13	296.14	135.49		296.13	231.24	133.55		299.82	297.96	125.86		251.62	237.69	139.98		215.15	221.44	125.43
208.56	173.54	167.92		227.86	196.8	167.32		208.56	173.54	167.92		270.46	299.38	170.29		238.41	205.05	140.39		219.21	205.17	139.52		298.31	298.07	131.87		236.98	211.21	134.82		206.12	203.46	132.64
196.09	185.02	179.79		257.86	178.32	177.36		196.09	185.02	179.79		299.01	297.28	136.94		226.52	241.26	138.22		234.72	202.96	134.77		295.42	299.81	132.97		235.93	223.28	128.69		212.11	228.84	132.46
207.47	180.49	195.72		244.23	188.86	176.26		207.47	180.49	195.72		295.15	299.39	144.79		244.31	240.57	148.85		226.32	201.75	135.82		251.48	298.91	130.06		244.73	224.44	124.22		195.15	222.4	133.17
221.23	184.51	172.5		246.18	198.32	179.48		221.23	184.51	172.5		299.54	297.66	169.8		233.84	236.16	151.21		224.26	208.97	131.85		299.29	298.46	126.79		251.11	209.15	123.88		211.37	217.46	118.61
297.78	184.58	191.85		239.51	239.35	185.62		297.78	184.58	191.85		267.58	298.68	137.84		222.61	249.25	133.37		234.45	230.41	145.97		243.03	299.2	128.29		251.55	220.19	129.61		206.98	208.89	128.49
213.59	165.89	201.8		232.37	218.31	234.75		213.59	165.89	201.8		260.47	299.23	160.31		230.87	221.77	142.7		221.9	207.54	143.9		297.89	299.92	131.66		248.82	216.31	141.93		197.54	218.17	126.48
213.59	199.46	180.49		252.63	208.59	175.55		213.59	199.46	180.49		299.49	298.97	133.12		248.43	217.05	144.78		218.3	199.25	134.2		299.57	299.29	143.94		297.46	215.29	151.26		202.73	209.33	123.12
200.33	176.61	175.91		240.37	227.1	196.65		200.33	176.61	175.91		278.97	299.9	235.14		240.07	212.65	149.02		221.68	220.48	135.61		296.99	299.73	150.77		231.38	234.9	155.99		201.1	225.66	130.03
209.15	178.43	170.29		219.82	236.87	177.72		209.15	178.43	170.29		224.8	299.73	166.67		228.38	216.79	142.96		223.1	197.34	144.05		297.04	299.15	130.11		223.57	249.68	133.98		200.04	220.9	131.34
220.65	192.64	169.08		214.04	210.47	172.3		220.65	192.64	169.08		262.22	299.67	152.2		224.22	219.12	134.69		221.13	184.64	143.13		256.13	299.85	141.81		295.8	221.25	130.72		204.72	235.81	149.28
210.43	186.54	172.91		208.55	196.44	164.44		210.43	186.54	172.91		271.65	299.78	166.2		235.68	224.08	142.34		214.52	166.95	161.03		242.5	299.33	142.29		215.6	237.71	146.05		210.12	230.61	125.9
204.94	204.91	164.59		229.55	201.83	184.76		204.94	204.91	164.59		297.96	299.76	164.51		250.46	199.86	147.55		223.13	170.53	157.76		299.61	299.13	133.23		216.75	222.68	133.88		214.51	220.67	145.99
200.17	198.7	199.16		250.66	225.04	220.24		200.17	198.7	199.16		283.69	299.74	135.38		269.96	204.23	135.17		226.72	178.66	153.61		240.14	298.35	137.86		256.98	212.52	118.15		207.12	224.81	128.43
203.18	219.41	163.7		234.16	224.24	193.44		203.18	219.41	163.7		296.59	299.49	141.75		250.19	219.9	157.19		221.26	173.65	155.8		298.24	236.94	138.78		241.77	209.73	145.55		189.81	223.23	139.92
236.19	173.16	163.71		239.03	198.17	168		236.19	173.16	163.71		270.84	299.73	157		266.1	192.24	149.79		298.2	185.88	137.25		255.55	249.48	146.28		248.29	218.02	129.32		196.12	228.69	127.77
216.14	179.51	187.2		227.74	213.27	154.73		216.14	179.51	187.2		254.77	299.75	169.55		238.28	210.28	141.3		298.31	182.2	163.48		252.54	298.67	116.66		245.93	210.55	131.83		204.44	222.25	146.84
213.26	179.33	183.06		223.93	192.85	177.76		213.26	179.33	183.06		278.07	299.61	130.43		237.2	218.33	154.23		297.96	183.24	145.96		236.21	299.18	150.75		260.34	215.09	137.04		210.06	224.61	130.13
210.1	181.73	176.57		222.53	232.81	173.06		210.1	181.73	176.57		239.6	299.78	139.54		249.02	212.49	146.08		227.17	197.61	148.56		240.19	297.92	161.74		244.04	205.54	130.13		202.48	229.62	139.3
210.55	204.01	189.71		221.53	219.27	191		210.55	204.01	189.71		299.31	299.75	144.25		238.5	195.53	166.39		298.98	200.68	136.54		258.04	298.35	123.05		236.49	221.66	142.62		205.11	217.52	147.02
199.06	228.02	205.3		221.18	219.47	164.09		199.06	228.02	205.3		271.53	299.61	156.84		238.66	200.25	162.14		295.55	191.13	136.57		299.65	252.98	125.8						231.99	220.26	141.54

## Sheet: Arp_Fig1F
	Es = 8, Ens = 0.4				Es = 8, Ens = 0.45				Es = 8, Ens = 0.5
dx_norm	dy_norm	dz_norm		dx_norm	dy_norm	dz_norm		dx_norm	dy_norm	dz_norm
0.13643	0.57074	0.36236		0.30861	0.50815	0.86574		0.29296	0.52316	1.3388
0.64732	0.44622	1.3121		0.43334	0.47286	1.5728		0.048044	0.73293	0.73229
0.092659	0.36932	1.0723		0.83451	0.14063	0.81247		0.19129	0.069844	0.67236
0.060922	0.18758	1.213		0.69687	0.15259	0.98009		0.15361	0.1463	1.8704
0.16709	0.29274	0.1644		0.45009	0.064816	1.2131		0.068822	0.25876	0.79646
0.13489	0.75433	0.5711		0.55218	0.50359	0.37919		0.44045	0.10528	0.49301
0.20263	0.39264	1.0901		0.10903	0.35085	0.84451		0.063529	0.063207	1.3807
0.10566	0.35133	1.1631		0.59976	0.10556	1.458		0.49259	0.37013	1.2036
0.41656	0.5295	0.72582		0.027655	0.17141	0.11169		0.2892	0.24786	1.4588
0.10571	0.6294	0.32906		0.84001	0.061988	1.2958		0.90551	0.097766	0.81715
0.058618	0.53888	1.6133		0.019465	0.017739	0.27273		0.70532	0.31387	0.77051
0.06643	0.065596	0.9616		0.94721	0.15455	0.76358		0.58055	0.51766	0.78911
0.43736	0.50547	0.84643		0.26359	0.33521	1.7295		0.23362	0.14847	1.2618
0.095068	0.30007	0.72175		0.34688	0.20049	1.1672		0.33803	0.11029	1.1888
0.33195	0.075939	1.0477		0.057763	0.39958	0.43252		0.18061	0.48057	0.022831
0.35495	0.63419	0.476		0.14937	0.75532	1.5676		0.27104	0.60681	1.2073
0.26557	0.52328	0.6219		0.58944	0.2027	0.8832		0.68028	0.14708	0.90559
0.3273	0.093212	0.18087		0.0635	0.7439	1.0958		0.60583	0.61325	0.42412
0.389	0.33029	0.21071		0.044274	0.72565	0.85513		0.42354	0.31771	0.92969
0.15213	0.19697	1.3826		0.4925	0.45583	1.0251		0.30694	0.1106	0.36196
0.66077	0.44562	0.89228		0.28321	0.32918	0.50283		0.52376	0.51828	0.1631
0.51049	0.058397	0.34875		0.052265	0.79452	0.58996		0.45444	0.43157	1.062
0.51822	0.36943	0.6386		0.036212	0.46701	0.9004		0.42231	0.53505	1.3424
0.21089	0.054509	1.3286		0.078899	0.31595	0.82063		0.13355	0.36453	1.0406
0.58258	0.52541	0.98346		0.45349	0.51483	0.7218		0.60566	0.41532	1.4914
0.15284	0.21175	1.7765		0.53065	0.58799	0.91541		0.67525	0.17659	0.91678
0.40653	0.12756	0.51707		0.122	0.29632	1.328		0.31614	0.7337	0.23766
0.26629	0.15132	1.4105		0.54017	0.29062	0.50686		0.42449	0.070374	0.68845
0.16032	0.037067	0.38525		0.17209	0.069749	1.0925		0.44731	0.1512	1.2492
0.26677	0.22907	1.0857		0.059296	0.62216	0.94257		0.60711	0.097647	0.84303
0.57723	0.21195	0.49368		0.71857	0.57884	0.61684		0.0029779	0.19045	1.3042
0.22165	0.3839	1.53		0.35457	0.33565	0.095742		0.21688	0.48152	0.70708
0.077612	0.81671	0.3121		0.014484	0.0092237	1.4638		0.69117	0.0035307	1.181
0.26541	0.14942	1.1043		0.18974	0.61376	1.2076		0.4426	0.27227	1.1879
0.74956	0.10824	0.58598		0.86672	0.24925	1.6098		0.36979	0.055605	1.4164
0.44715	0.45683	0.22875		0.30587	0.085272	1.5037		0.19347	0.85179	0.77851
0.07808	0.29759	1.1462		0.82303	0.095849	0.28802		0.50499	0.174	1.421
0.50413	0.17267	0.54712		0.57596	0.35891	1.0174		0.6918	0.33887	0.11451
0.50227	0.37455	1.4353		0.21176	0.78094	1.1673		0.46876	0.31729	1.3601
0.23788	0.6095	0.87701		0.19036	0.031186	1.5669		0.13093	0.30388	0.59321
0.050701	0.39817	1.3331		0.66204	0.26555	0.68141		0.42692	0.74648	0.28949
0.1214	0.05318	0.97788		0.25486	0.18116	1.1162		0.58578	0.56796	0.88791
0.54115	0.12643	1.1658		0.23089	0.43223	0.99		0.34655	0.24557	1.553
0.10976	0.40998	0.34406		0.050036	0.13555	1.461		0.28029	0.43668	0.94097
0.35099	0.48128	1.2877		0.49077	0.54686	0.78314		0.22074	0.0054329	1.4325
0.49163	0.34402	1.1426		0.1153	0.14641	1.0536		0.047126	0.72432	1.3363
0.4972	0.39871	0.6349		0.56474	0.5576	1.0875		0.15672	0.44743	1.0139
0.30236	0.23163	1.4632		0.20698	0.736	0.69045		0.55299	0.54553	0.75202
0.45482	0.66969	0.9433		0.6006	0.023943	1.0914		0.073947	0.2743	1.179
0.24149	0.21711	0.80667		0.5605	0.36176	0.91076		0.43268	0.48401	1.4447
0.53456	0.20248	1.009		0.14099	0.078613	1.6429		0.71858	0.069208	1.118
0.24395	0.69672	1.3626		0.83558	0.001814	0.58214		0.34148	0.2003	0.15073
0.17881	0.46547	1.7244		0.29202	0.42072	1.1949		0.11318	0.27198	0.64343
0.197	0.54008	0.69401		0.38673	0.43084	1.078		0.051163	0.75143	1.0118
0.091899	0.081775	0.81908		0.18527	0.091564	0.85536		0.035551	0.59004	0.7448
0.88833	0.26729	0.94772		0.065159	0.60257	0.95282		0.24126	0.10112	1.4947
0.31404	0.45904	0.44994		0.29638	0.81698	0.76723		0.33461	0.06187	1.1327
0.048475	0.38499	0.68352		0.57329	0.31856	1.4353		0.12423	0.54485	1.276
0.33094	0.38665	0.4895		0.28519	0.14761	1.0238		0.077157	0.14182	0.27102
0.049417	0.67174	0.67726		0.48945	0.30187	1.1544		0.35805	0.016062	0.13303
0.45005	0.33301	1.0317		0.35293	0.42424	0.75933		0.30172	0.13316	0.71237
0.18839	0.1317	1.0663		0.2671	0.13918	0.98072		0.21809	0.28386	1.0838
0.51746	0.46261	0.17743		0.69244	0.047988	1.5068		0.12808	0.34173	0.28458
0.16326	0.62588	0.71337		0.11193	0.4523	0.17844		0.59737	0.061604	1.2602
0.051531	0.014732	1.1548		0.90161	0.14084	0.43106		0.54775	0.42117	0.89906
0.37594	0.41711	0.69382		0.11373	0.067652	0.79456		0.27304	0.64065	0.50751
0.18182	0.29134	1.3448		0.7495	0.16382	1.6112		0.0208	0.23409	0.84875
0.40866	0.080053	0.54706		0.40396	0.15245	1.6224		0.15499	0.20706	0.64089
0.27352	0.60506	0.25106		0.3933	0.24657	0.32916		0.12496	0.53366	0.40296
0.36759	0.49243	1.0221		0.1228	0.52907	0.6577		0.062741	0.38619	0.985
0.26161	0.078796	0.19198		0.051669	0.21364	0.82857		0.47244	0.1568	0.14721
0.491	0.54217	0.84764		0.32368	0.6997	0.62231		0.050206	0.77599	0.19486
0.23427	0.15393	0.79456		0.66954	0.018243	0.97722		0.49413	0.52336	0.8706
0.85188	0.27933	0.3152		0.1543	0.65747	0.43025		0.46028	0.4022	0.67331
0.65776	0.092704	0.55825		0.012505	0.63929	1.3714		0.29733	0.018251	0.075584
0.37705	0.43591	0.86347		0.606	0.25525	0.513		0.45794	0.40327	1.5274
0.43258	0.055497	0.98111		0.14085	0.38609	0.52542		0.30395	0.23112	1.2937
0.50438	0.44098	0.54842		0.048575	0.61824	0.53846		0.30711	0.37174	0.775
0.13559	0.3742	1.094		0.073878	0.51581	1.5052		0.080763	0.50506	1.315
0.41361	0.054203	0.9635		0.073309	0.18834	1.1845		0.46639	0.50284	1.0036
0.30533	0.18548	1.0557		0.49483	0.5636	0.18843		0.5787	0.0022515	1.1358
0.33519	0.036014	0.27128		0.34079	0.43013	1.2425		0.13046	0.95646	0.81861
0.33804	0.2263	0.86879		0.50509	0.14221	1.3435		0.49384	0.04574	1.2716
0.60474	0.20768	0.56564		0.44794	0.27558	0.21938		0.30768	0.13411	1.1956
0.25212	0.34184	1.024		0.088819	0.072327	0.52873		0.53214	0.11956	0.44881
0.27073	0.83812	0.65031		0.25096	0.69818	0.88095		0.10764	0.1623	1.574
0.3663	0.11438	0.89745		0.30635	0.64364	1.0478		0.19233	0.036173	0.9456
0.65264	0.087957	0.59203		0.87604	0.39016	0.4063		0.26995	0.39122	1.4334
0.012044	0.14467	0.79525		0.49526	0.24349	0.34934		0.50499	0.13035	1.127
0.53176	0.40415	0.86335		0.11227	0.082858	1.216		0.34219	0.1706	1.6351
0.12818	0.69003	0.96778		0.23475	0.36319	1.2941		0.25671	0.020905	0.88996
0.14252	0.54631	1.2114		0.89327	0.27124	0.16175		0.51377	0.69262	1.096
0.001887	0.23358	1.0007		0.68073	0.081682	0.51511		0.43681	0.051134	1.7789
0.55071	0.059734	0.94005		0.73941	0.32766	0.95682		0.48901	0.39952	1.3059
0.38457	0.551	0.28919		0.059295	0.82924	1.0152		0.276	0.31305	0.61142
0.24775	0.5049	0.63488		0.34398	0.27499	1.3736		0.025058	0.4518	0.85755
0.61093	0.39951	0.4794		0.45915	0.0049901	0.83238		0.19387	0.68135	0.99118
0.53046	0.48451	0.63952		0.15247	0.35961	0.74757		0.15943	0.33016	1.2633
0.40647	0.18226	0.56584		0.38212	0.55557	1.1036		0.33198	0.25195	0.39753
0.44014	0.7607	0.81432		0.0081038	0.031886	1.0443		0.385	0.11007	1.4411
0.32291	0.19684	0.1768		0.584	0.12182	1.0122		0.059544	0.69596	1.1353
0.308	0.26752	0.67484		0.018713	0.051506	1.3058		0.032578	0.56973	1.3821
0.16546	0.66302	0.80514		0.54693	0.47065	1.0374		0.28478	0.32414	0.67447
0.48562	0.46889	0.31842		0.27844	0.53416	0.8289		0.024644	0.53306	1.0404
0.043272	0.67905	0.96003		0.54074	0.13588	1.1523		0.19099	0.37691	0.9449
0.10103	0.11171	0.4821		0.077386	0.21769	1.007		0.64679	0.20878	0.52676
0.7796	0.24756	0.6842		0.82842	0.014436	1.2708		0.25181	0.15139	0.37368
0.052725	0.38464	0.53544		0.39252	0.35762	0.46817		0.0072188	0.36169	1.2704
0.18509	0.34783	0.91843		0.34347	0.36269	0.84506		0.15444	0.95017	0.77224
0.0022994	0.84054	0.53357		0.27835	0.018226	1.7916		0.061257	0.37033	0.90398
0.5908	0.30363	0.80553		0.034924	0.66777	0.99411		0.12004	0.07156	1.2
0.29683	0.26715	1.2079		0.19302	0.79165	0.82011		0.20863	0.15083	0.85958
0.38383	0.47107	0.39563		0.48465	0.19967	1.0062		0.066826	0.020878	0.7423
0.030401	0.73908	0.8923		0.32409	0.012052	1.3862		0.52104	0.17967	0.47841
0.21159	0.81284	0.39587		0.56634	0.45639	0.82908		0.49149	0.014721	0.50978
0.02563	0.084299	0.87313		0.35283	0.41605	1.2871		0.38577	0.32506	0.88787
0.2485	0.38917	0.75394		0.25155	0.22471	1.0918		0.064767	0.42151	0.51473
0.12685	0.2567	0.49293		0.57613	0.32418	1.4461		0.66284	0.17779	0.98354
0.59156	0.033931	0.74423		0.11703	0.39935	0.29777		0.84847	0.17024	0.99598
0.20364	0.66773	0.31662		0.84263	0.14371	0.73458		0.1486	0.34555	1.2087
0.39751	0.53448	0.46773		0.079288	0.056014	0.75812		0.11087	0.42	0.91148
0.10102	0.0022895	0.62429		0.72884	0.10585	1.232		0.25269	0.1527	0.63626
0.14625	0.19246	1.0749		0.32203	0.32687	0.59487		0.23773	0.54248	0.58175
1.0819	0.26213	0.69938		0.19901	0.50333	0.7056		0.0010659	0.63722	0.80438
0.5359	0.019659	0.85196		0.10571	0.29267	0.69253		0.57746	0.12082	0.42993
0.41009	0.32616	0.94709		0.15013	0.59202	1.1053		0.19777	0.65861	0.94077
0.26556	0.082162	1.1509		0.67458	0.16794	0.76164		0.6847	0.35168	0.14234
0.43947	0.52119	0.94683		0.11957	0.52951	0.26707		0.70113	0.36627	0.79534
0.29837	0.45501	0.18496		0.089965	0.38076	1.1857		0.47169	0.17967	0.54662
0.37706	0.075844	1.7145		0.48541	0.2093	0.20821		0.51781	0.21714	0.66523
0.18734	0.046158	0.34172		0.16657	0.40515	0.13881		0.5354	0.3201	0.60791
0.3241	0.32536	1.1264		0.12259	0.65359	0.38403		0.17711	0.62278	0.9548
0.80562	0.16883	0.97411		0.048627	0.35993	1.5668		0.64214	0.52933	0.8832
0.14993	0.55174	1.1709		0.22211	0.37718	0.87644		0.88285	0.11127	0.79939
0.404	0.83986	0.57965		0.68223	0.59796	0.24659		0.031147	0.5733	1.1122
0.16839	0.37383	0.23983		0.062966	0.078277	0.72812		0.80788	0.12092	0.92711
0.81486	0.12549	1.0234		0.4753	0.072846	1.3556		0.66479	0.1981	0.8109
0.21233	0.077135	0.77635		0.59266	0.20338	0.30783		0.74819	0.25473	0.52997
0.19596	0.20488	0.95452		0.13739	0.2648	0.3284		0.056757	0.24903	1.2752
0.090323	0.70319	0.82102		0.39576	0.58905	1.8695		0.30381	0.18888	1.1335
0.02941	0.21377	0.89756		0.34922	0.59058	0.71702		0.22787	0.69905	0.44542
0.58702	0.051485	0.91063		0.75451	0.4925	0.79881		0.91041	0.2139	0.87246
0.6916	0.63592	0.816		0.64025	0.12933	0.86877		0.57298	0.1698	1.0993
0.56329	0.34793	0.60084		0.4257	0.077426	1.042		0.30576	0.051852	1.4765
0.62382	0.71694	0.5588		0.14618	0.48367	0.85223		0.18325	0.91614	0.3502
0.40584	0.39549	0.93836		0.82913	0.34206	0.1789		0.65547	0.011408	1.5699
0.60665	0.20434	1.0968		0.50835	0.34761	0.94406		0.69626	0.008419	1.0227
0.61224	0.81102	0.3924		0.89276	0.30164	0.60094		0.42453	0.44795	0.30614
0.10351	0.23886	1.5573		0.69156	0.56077	0.6782		0.27083	0.53531	0.89432
0.28147	0.4473	0.84106		0.16076	0.68725	0.51205		0.20957	0.67286	0.2201
0.35539	0.23904	0.65135		0.14126	0.28071	1.4488		0.199	0.21843	1.2038
0.095456	0.52754	0.67951		0.47315	0.056451	0.76951		0.24328	0.069855	0.37198
0.089053	0.034064	0.98718		0.094259	0.54619	0.68583		0.31928	0.032017	1.0357
0.81108	0.045482	0.72937		0.11834	0.5544	1.1805		0.016827	0.43222	1.0038
0.30513	0.26811	0.53612		0.053832	0.12684	1.17		0.26995	0.48668	1.3233
0.041557	0.35579	0.69576		0.58451	0.378	1.668		0.30285	0.384	0.42244
0.19904	0.32281	0.45963		0.33209	0.18362	1.1764		0.14034	0.27215	1.1307
0.13411	0.62944	0.24452		0.38377	0.61292	0.67661		0.2385	0.38903	0.97681
0.40877	0.22908	0.83227		0.26894	0.37029	0.76565		0.33493	0.092914	0.7886
0.41889	0.17628	1.1769		0.39475	0.39133	1.2348		0.034557	0.39762	1.4294
0.32047	0.45364	1.0195		0.35787	0.54119	0.95436		0.21644	0.81184	1.1332
0.14465	0.74883	0.53731		0.29602	0.1543	1.5052		0.14281	0.39901	0.71816
0.019113	0.69738	1.2886		0.60277	0.092072	1.1177		0.026956	0.12189	1.1863
0.45049	0.07509	0.83772		0.42332	0.43836	0.5076		0.12954	0.03408	1.0891
0.26775	0.32024	1.1705		0.35499	0.47066	1.329		0.11099	0.78779	1.4647
0.098196	0.44574	0.47895		0.44553	0.16403	0.91249		0.19165	0.016098	0.97302
0.56644	0.022147	0.19222		0.022376	0.41645	1.0611		0.40996	0.14144	1.4057
0.2938	0.58295	0.48292		0.1358	0.61519	1.6288		0.26972	0.08561	0.40589
0.45693	0.64296	0.96151		0.40939	0.28688	0.28847		0.22048	0.28942	1.3931
0.16138	0.023258	0.12624		0.25973	0.19009	0.92232		0.080571	0.40074	0.94231
0.58732	0.48284	0.39938		0.49187	0.36233	0.41304		0.4617	0.21553	0.74984
1.0783	0.13578	0.43349		0.17676	0.4435	1.2525		0.56428	0.080215	1.4047
0.51203	0.26113	0.95141		0.31073	0.093094	1.0276		0.1544	0.26308	1.1836
0.55929	0.28539	1.1451		0.23664	0.32248	1.1864		0.31513	0.15854	0.83633
0.46221	0.032357	0.98864		0.053504	0.59474	0.09696		0.35584	0.14179	0.96447
0.38865	0.47905	0.61498		0.59735	0.19995	1.4411		0.25146	0.4114	0.25784
0.0029338	0.17266	0.22946		0.076566	0.12629	0.63788		0.16795	0.74183	0.73183
0.14981	0.17257	1.1436		0.56381	0.036403	0.32729		0.43484	0.23774	0.30466
0.56907	0.033995	0.74361		0.26938	0.18189	1.3826		0.33078	0.48189	1.0513
0.37343	0.081749	0.27011		0.024594	0.41364	0.58895		0.40011	0.24085	1.4126
0.42266	0.21693	1.2327		0.052967	0.33767	1.5943		0.25795	0.18604	0.93788
0.52681	0.26622	0.25719		0.2112	0.63397	1.0359		0.63389	0.069862	1.2211
0.050796	0.5384	0.76332		0.6704	0.18434	0.71434		0.41788	0.010168	0.75697
0.28656	0.67526	0.56845		0.11462	0.43108	0.34905		0.48114	0.26909	1.5206
0.06911	0.42661	0.17091		0.12541	0.42102	0.89741		0.022434	0.72211	1.0311
0.6923	0.24675	0.957		0.26611	0.019811	1.3292		0.35689	0.41238	1.6981
0.1019	0.1184	0.86268		0.081449	0.46655	0.61572		0.62064	0.056156	0.8799
0.14853	0.39148	1.095		0.12854	0.73661	1.1048		0.060222	0.21554	1.2161
0.03277	0.67325	0.72283		0.14491	0.33215	1.5868		0.47882	0.10537	0.40842
0.18902	0.53851	1.1228		0.080356	0.029766	1.3132		0.61335	0.12518	0.91847
0.057344	0.13985	0.57112		0.42844	0.58933	1.1376		0.59885	0.20873	0.96112
0.63732	0.17083	0.47375		0.19926	0.29085	1.4104		0.036141	0.37059	1.5566
0.38504	0.41193	0.73127		0.37407	0.096487	1.2727		0.19033	0.18433	0.59657
0.3839	0.30272	0.55381		0.59333	0.009169	0.68757		0.15625	0.6543	1.1773
0.20267	0.64295	1.0255		0.11173	0.26574	1.2629		0.58146	0.20159	0.42861
0.12151	0.36392	1.1469		0.21379	0.39019	0.74186		0.32628	0.58688	1.0944
0.55803	0.41445	1.2773		0.057085	0.42466	1.3488		0.21156	0.024607	1.4246
0.79499	0.68968	0.18026		0.25833	0.64118	1.3027		0.16827	0.8593	0.55833
0.13837	0.015901	0.84844		0.66184	0.31535	0.18168		0.38893	0.1747	1.4555
0.24513	0.45604	0.35664		0.62233	0.056747	1.1537		0.40636	0.19859	0.50766
0.60792	0.68931	1.0068		0.24128	0.14444	0.72566		0.38824	0.46073	0.488
0.46872	0.41527	1.8498		0.08897	0.36263	1.1838		0.21485	0.35371	1.5985
0.082447	0.45784	1.094		0.84623	0.39329	0.63845		0.33999	0.83058	0.29142
0.5736	0.17948	1.17		0.42672	0.16007	0.68024		0.084153	0.25545	1.376
0.23129	0.15661	1.0135		0.57127	0.41404	1.0693		0.3534	0.29842	1.0705
0.25945	0.44716	0.60761		0.55061	0.29036	1.2679		0.30081	0.24011	1.7086
0.23415	0.27001	0.90465		0.47024	0.10676	1.1476		0.089345	0.61853	0.32477
0.044629	0.54393	0.28636		0.076396	0.44043	1.4171		0.072595	0.69648	1.3402
0.26982	0.086665	0.49201		0.10294	0.47388	1.2266		0.21373	0.22305	0.29272
0.1863	0.24534	0.78969		0.16152	0.0062044	1.32		0.31406	0.28942	1.5858
0.082814	0.30527	1.0865		0.41932	0.25614	0.99566		0.28923	0.49784	0.89903
0.0067415	0.78555	0.8854		0.20653	0.19829	1.2796		0.5793	0.13993	0.49693
0.1892	0.74683	1.892		0.37631	0.65471	0.57711		0.30762	0.10854	1.3006
0.074815	0.22333	1.0454		0.12055	0.27363	0.34868		0.1331	0.20808	1.3803
0.2854	0.41608	1.024		0.3336	0.21617	1.1508		0.01017	0.55404	0.89021
0.0015819	0.30599	0.36976		0.30607	0.58273	0.45133		0.16842	0.5402	0.4932
0.40936	0.031455	0.29552		0.14385	0.22511	0.86932		0.15204	0.029534	1.1952
0.42588	0.46914	0.96672		0.45395	0.11772	0.94387		0.1239	0.1	1.1221
0.30537	0.043506	0.62251		0.31232	0.32991	1.2845		0.16566	0.76357	0.83079
0.62001	0.36014	0.86955		0.43775	0.24325	1.0167		0.18521	0.059286	0.91271
0.32057	0.18835	0.66948		0.0049664	0.37687	0.92735		0.034143	0.15678	0.47645
0.91678	0.013544	0.33555		0.24765	0.81495	1.4315		0.44226	0.25555	1.2805
0.59151	0.34655	1.2854		0.36727	0.34329	1.0472		0.091942	0.49077	0.98292
0.64939	0.00581	0.33214		0.34814	0.38741	1.1297		0.3961	0.01845	1.3737
0.4338	0.19737	0.92016		0.17749	0.46977	1.4012		0.60063	0.048607	0.81896
0.334	0.58225	0.9071		0.33202	0.033446	1.0938		0.42923	0.037293	1.186
0.078271	0.22067	0.61215		0.2694	0.3708	0.42427		0.75311	0.0078766	1.1801
0.13877	0.51073	0.61305		0.066294	0.76593	0.41025		0.45173	0.051254	0.74033
0.77835	0.11797	0.29162		0.44342	0.26163	0.90325		0.29822	0.41683	0.20323
0.43843	0.14248	0.98151		0.13635	0.22046	0.97226		0.21894	0.79506	0.43935
0.43152	0.41097	0.16699		0.54222	0.21569	0.63371		0.50959	0.097744	0.20844
0.35604	0.35689	0.88736		0.08329	0.80173	0.95818		0.1758	0.4289	1.0544
0.17655	0.40236	1.0978		0.41228	0.23133	1.4041		0.62339	0.34917	1.0691
0.20931	1.0837	0.42633		0.0029448	0.47633	1.6652		0.69609	0.40997	1.1176
0.10054	0.53512	0.36058		0.13167	0.19112	1.0145		0.41705	0.23219	0.40694
0.86203	0.12265	1.2758		0.62541	0.074243	0.84681		0.77283	0.18582	0.18583
0.029907	0.14519	0.78339		0.01318	0.67558	1.0247		0.30398	0.061729	1.0628
0.03076	0.44658	1.0612		0.25111	0.19683	1.1112		0.74449	0.059671	0.39183
0.11496	0.7574	0.32076		0.17518	0.43599	0.39305		0.036251	0.56172	0.98658
0.48018	0.6175	0.95721		0.055209	0.98335	0.41591		0.3836	0.5662	1.3276
0.044483	0.027809	0.79194		0.20797	0.31611	0.4281		0.73353	0.10848	0.70023
0.66938	0.08216	0.95009		0.055831	0.067178	1.0424		0.14872	0.25319	1.0157
0.11049	0.58771	0.51001		0.51857	0.70093	1.9558		0.71336	0.19244	0.79707
0.36785	0.37398	0.85203		0.26446	0.45224	1.1667		0.84677	0.15581	0.68696
0.62144	0.26885	0.81273		0.41718	0.074319	1.2748		0.83955	0.2804	0.95693
0.41237	0.74111	0.31235		0.55089	0.141	1.434		0.10197	0.34429	1.1978
0.14623	0.43364	1.2285		0.11222	0.18394	1.4856		0.19662	0.14434	0.66662
0.020361	0.079245	0.38361		0.06731	0.51313	0.24064		0.033705	0.43802	1.2496
0.18046	0.35417	0.54713		0.059817	0.83228	1.3051		0.43228	0.35412	0.79262
0.46262	0.53854	1.1224		0.069327	0.62039	1.2951		0.18019	0.40963	0.98842
0.1345	0.44721	0.31998		0.6864	0.46372	0.39906		0.00034387	0.028375	1.1191
0.24656	0.076043	1.514		0.70331	0.06816	1.1321		0.21569	0.71201	0.51307
0.43086	0.10961	0.82751		0.17875	0.21065	0.14172		0.4057	0.17649	1.0601
0.48497	0.021465	0.497		0.09328	0.21504	1.5788		0.48673	0.3264	0.82453
0.39087	0.49725	0.55647		1.0342	0.26238	1.0207		0.46787	0.44841	0.80124
0.386	0.077179	0.55106		0.35729	0.43	0.12728		0.25594	0.52087	1.2757
0.049921	0.34222	0.755		0.35312	0.37449	1.088		0.36429	0.62176	1.3173
0.38965	0.039221	0.26028		0.58289	0.21533	1.1455		0.059304	0.14298	0.56729
0.19554	0.051707	0.54811		0.033556	0.25525	0.57294		0.028099	0.26903	0.98837
0.25118	0.34226	0.85022		0.51213	0.13929	0.61362		0.23946	0.35999	0.62696
0.0288	0.65904	0.9301		0.037639	0.51688	0.6496		0.33078	0.15397	1.0183
0.077753	0.80918	1.3266		0.057495	0.5643	1.187		0.13184	0.53107	0.4248
0.34167	0.29828	0.54647		0.22726	0.044532	1.0671		0.42418	0.55525	1.0651
0.21927	0.2366	0.94895		0.35407	0.76156	1.1981		0.34986	0.50472	1.0173
0.18157	0.3598	0.3916		0.15612	0.014881	1.3007		0.531	0.16217	1.026
0.31635	0.001092	1.1317		0.24975	0.49788	0.68371		0.17592	0.89186	1.2509
0.38959	0.4517	0.11729		0.088814	0.26161	0.45058		0.51981	0.088753	0.58685
0.32054	0.60451	1.0504		0.41581	0.1346	1.0067		0.58944	0.013642	1.3381
0.19603	0.0066382	0.86485		0.27006	0.60636	1.0253		0.098302	0.14997	1.1713
0.66025	0.31694	0.44076		0.058924	0.35322	1.2279		0.0013281	0.51812	1.123
0.41936	0.32366	0.90751		0.4496	0.10918	0.70165		0.023528	0.63155	1.3642
0.91328	0.012233	0.44051		0.37529	0.48842	0.8667		0.12177	0.085608	1.0185
0.42332	0.15505	1.013		0.32405	0.48333	1.013		0.010162	0.018327	1.0667
0.60212	0.10649	0.20694		0.055855	0.15616	1.0305		0.17379	0.64814	1.2313
0.34696	0.017622	0.51576		0.23935	0.54192	0.85455		0.22207	0.10647	1.3851
0.21386	0.47385	0.7447		0.70669	0.10888	0.58595		0.72264	0.27858	0.41866
0.3348	0.03422	0.37058		0.37931	0.21254	0.4172		0.14352	0.023098	1.8091
0.030473	0.35839	0.52184		0.34699	0.49219	0.94744		0.33482	0.075142	1.7726
0.43327	0.046266	0.93679		0.22591	0.69262	0.71148		0.14205	0.21943	1.6371
0.40313	0.085057	0.77567		0.25948	0.096518	0.95721		0.32255	0.25865	1.4882
0.41918	0.31886	0.39772		0.29783	0.09642	0.87905		0.77488	0.10761	0.60207
0.28831	0.31196	1.2159		0.04691	0.44686	0.2496		0.20983	0.17472	1.5046
0.10791	0.6013	0.83727		0.61195	0.218	1.1654		0.42146	0.089776	1.4742
0.49577	0.65098	0.17397		0.09915	0.26376	1.6548		0.19646	0.37149	0.32515
0.59016	0.44993	0.70808		0.56663	0.046082	0.17901		0.50939	0.45301	0.90324
0.054419	0.1213	0.9278		0.030412	0.73128	0.3375		0.50144	0.17904	0.082102
0.10775	0.5764	0.85043		0.58957	0.085601	0.99284		0.071368	0.32734	1.0346
0.34777	0.8444	0.32545		0.19908	0.19112	0.9125		0.51048	0.071915	1.6677
0.32282	0.5315	0.57939		0.051549	0.46468	0.90246		0.60756	0.36202	0.69037
0.17057	0.0071735	1.0679		0.70431	0.069376	0.15859		0.24628	0.18811	0.80908
0.4975	0.11173	0.45682		0.13074	0.61602	0.77403		0.78233	0.29843	0.77807
0.036636	0.65045	0.89386		0.34894	0.46025	1.2836		0.34252	0.0072164	1.3094
0.55169	0.37771	0.30887		0.20946	0.18513	0.82811		0.7511	0.15012	0.38526
0.15168	0.34466	1.0565		0.12578	0.44599	0.71031		0.066104	0.4539	0.86477
0.69205	0.33752	0.24652		0.10384	0.77544	1.3626		0.4145	0.54619	1.202
0.3335	0.54512	0.44617		0.3085	0.14171	1.2119		0.59309	0.062972	0.70032
0.19304	0.50796	0.87311		0.14796	0.022032	1.4696		0.11062	0.18992	1.2992
0.017132	0.20077	0.94517		0.48124	0.6267	1.0081		0.76398	0.22318	0.69807
0.18019	0.24563	0.43268		0.24258	0.43328	1.5209		0.73933	0.05207	1.0022
0.54997	0.40876	1.2478		0.45636	0.20823	0.79786		0.60623	0.10915	0.99452
0.67813	0.42444	0.83779		0.62202	0.25766	0.46286		0.13513	0.15538	1.3675
0.24546	0.6409	1.0835		0.11799	0.0070119	1.2971		0.33395	0.042269	1.1152
0.1378	0.47573	1.0264		0.087113	0.46892	1.4771		0.10575	0.48106	1.1911
0.38094	0.14177	1.4015		0.18285	0.87822	1.054		0.53217	0.28987	0.96751
0.5977	0.28778	0.95156		0.0093345	0.83357	0.92241		0.19576	0.29107	1.651
0.53259	0.20573	0.54729		0.55352	0.43442	1.0528		0.063109	0.1479	1.0659
0.57448	0.52911	1.5808		0.73996	0.41283	0.54965		0.32187	0.69895	0.57571
0.42434	0.16193	1.1164		0.22089	0.34899	0.85968		0.14789	0.26261	1.0716
0.06459	0.309	1.293		0.0063159	0.12814	1.4777		0.55957	0.33873	1.5521
0.3783	0.00226	1.0871		0.22186	0.23771	1.5557		0.25646	0.27728	1.2826
0.13391	0.10003	0.14681		0.33587	0.2839	0.67001		0.29272	0.32078	0.68398
0.23251	0.31424	1.4767		0.19389	0.4656	1.342		0.38674	0.077818	0.80217
0.15642	0.54017	0.24571		0.69705	0.18018	0.7551		0.1577	0.14293	0.86034
0.42571	1.1042	0.82481		0.032087	0.26089	1.6852		0.094857	0.32105	1.6964
0.36835	0.43082	1.1946		0.3908	0.12516	1.1643		0.029824	0.23452	1.4024
0.29317	0.53492	1.0811		0.043091	0.50503	0.3427		0.15078	0.37585	0.6272
0.0184	0.33346	0.91967		0.098871	0.61521	1.0129		0.56552	0.25703	0.67719
0.33667	0.28109	0.88346		0.3503	0.029706	0.96456		0.4648	0.15744	1.2906
0.44772	0.33754	1.0658		0.24292	0.67193	1.0025		0.49546	0.32522	1.2812
0.44742	0.5101	0.97684		0.071264	0.10972	0.84202		0.33948	0.55445	0.53195
0.27743	0.096948	1.1233		0.23795	0.34235	0.34697		0.65887	0.21232	1.4363
0.25989	0.46312	0.7294		0.11627	0.07928	0.72291		0.75982	0.023669	0.66577
0.45638	0.25185	0.89417		0.2029	0.3193	0.76149		0.73932	0.079163	1.3247
0.53588	0.13389	0.51714		0.23854	0.83522	1.0176		0.10854	0.58323	1.0176
0.34933	0.049738	0.18148		0.1627	0.5622	0.34772		0.0031913	0.68467	1.0597
0.0063987	0.22333	0.55393		0.35049	0.2213	1.0099		0.0031669	0.018249	1.4226
0.54423	0.017682	0.92016		0.38308	0.2634	1.0664		0.71631	0.19983	1.2571
0.011667	0.34771	0.54138		0.70036	0.34317	0.98682		0.10902	0.097292	1.4155
0.24357	0.080276	1.2287		0.34698	0.68607	1.255		0.16341	0.98075	0.95106
0.48296	0.20028	1.0778		0.15156	0.21445	1.5461		0.15718	0.18489	1.5783
0.58517	0.41305	0.92016		0.19887	0.56265	0.91147		0.050262	0.11978	0.85964
0.24924	0.49146	1.6801		0.64862	0.18942	0.27275		0.20409	0.51908	1.2494
0.1476	0.37283	0.61923		0.38187	0.32444	0.85552		0.13854	0.3329	0.98254
0.67545	0.82607	0.74752		0.43957	0.51617	0.96907		0.34818	0.59566	0.6986
0.31272	0.66205	0.86642		0.4631	0.71692	0.83293		0.859	0.17107	1.0015
0.44973	0.39882	1.4682		0.1061	0.11263	1.2799		0.166	0.088058	1.28
0.21506	0.33092	0.80294		0.43662	0.2038	1.8919		0.47082	0.39787	1.5069
0.15236	0.48526	1.2114		0.05322	0.20203	0.35935		0.18799	0.75068	0.20857
0.27232	0.54756	0.34339		0.5343	0.27953	0.59043		0.37945	0.67302	0.317
0.23563	0.66358	0.39376		0.020971	0.33009	1.2825		0.59112	0.050036	0.99278
0.18278	0.19441	0.79084		0.34607	0.20979	0.86966		0.10098	0.84581	1.2096
0.51494	0.14853	1.3595		0.079941	0.58727	1.0849		0.50864	0.077655	1.0219
0.027381	0.66565	1.2891		0.46282	0.41862	0.94493		0.49449	0.49218	1.3053
0.60924	0.47473	0.37775		0.016419	0.69474	0.77187		0.0078402	0.16177	0.73434
0.4399	0.31311	1.022		0.016053	0.10933	1.2972		0.6493	0.50821	0.5307
0.713	0.27485	0.90376		0.65278	0.07135	1.1218		0.38093	0.13596	1.5915
0.28143	0.65554	0.49322		0.13653	0.60094	1.1792		0.70808	0.082937	0.75668
0.01326	0.54668	0.24093		0.47123	0.51796	1.2861		0.061911	0.29969	0.6741
0.23128	0.041499	1.5564		0.32178	0.41959	0.96594		0.51361	0.47104	0.45354
0.096841	0.37403	1.0786		0.046142	0.44456	1.4222		0.12667	0.45013	0.22936
0.81694	0.26272	0.63657		0.30775	0.14903	0.95062		0.64937	0.47531	1.2488
0.37287	0.45656	0.27365		0.24173	0.1269	0.86069		0.51083	0.20401	0.64401
0.23033	0.58516	1.5306		0.5374	0.73837	1.2355		0.87137	0.044496	0.81669
0.37899	0.21217	0.59394		0.21467	0.52619	1.2003		0.097089	0.13713	1.2802
0.60237	0.2634	0.16186		0.397	0.13048	0.56799		0.49451	0.14314	0.25175
0.32113	0.28277	0.22619		0.61074	0.17096	1.1215		0.21742	0.82361	0.7356
0.60037	0.48435	0.72245		0.263	0.3299	1.2116		0.48638	0.37364	0.98197
0.27405	0.48481	0.87418		0.1105	0.47185	0.90325		0.20035	0.4465	1.0923
0.58543	0.044049	0.93977		0.16356	0.81027	0.68661		0.034094	0.23959	0.36627
0.21105	0.041654	0.73103		0.11466	0.83108	0.44154		0.1894	0.83198	0.37773
0.23986	0.53608	1.8987		0.63901	0.5602	1.1674		0.19398	0.077069	0.87387
0.074839	0.68144	0.48092		0.68179	0.42275	0.10172		0.56386	0.31514	0.84313
0.20619	0.69304	1.5656		0.26507	0.34311	1.017		0.35291	0.41169	1.238
0.16148	0.29407	1.1979		0.17372	0.17921	0.92936		0.30587	0.49316	0.75547
0.05009	0.36901	0.54954		0.72225	0.42552	0.92469		0.46418	0.082582	1.2072
0.41994	0.25742	0.44165		0.34835	0.42031	0.21458		0.18394	0.23167	0.59598
0.43999	0.33266	0.78246		0.37654	0.43868	1.2465		0.27762	0.35595	1.8665
0.43418	0.68501	0.38702		0.7046	0.12427	0.87641		0.27474	0.12857	1.1876
0.30685	0.21206	1.2844		0.13016	0.6622	0.44611		0.18082	0.52912	0.63004
0.28049	0.29544	1.517		0.42376	0.32043	1.1652		0.40184	0.047555	0.73114
0.6278	0.50724	0.65296		0.00077405	0.34787	0.48161		0.23441	0.3842	1.1443
1.0193	0.25788	1.0322		0.0067533	0.78494	0.41892		0.4835	0.29378	1.0208
0.19298	0.72311	0.19446		0.45359	0.047042	1.2795		0.30586	0.656	0.46884
0.41364	0.23475	1.2233		0.19711	0.67986	0.97062		0.66731	0.064058	1.1526
0.3984	0.07487	0.75163		0.018578	0.031373	1.2994		0.83356	0.1011	0.95368
0.15115	0.11106	0.68243		0.38868	0.54518	0.8281		0.45692	0.078064	0.95987
0.22089	0.097307	0.20702		0.0076361	0.078533	0.88468		0.43361	0.31946	1.0558
0.55314	0.27496	0.37417		0.096085	0.40377	1.3023		0.075602	0.48108	0.82608
0.23362	0.26301	0.31803		0.17383	0.813	1.2892		0.053069	0.21888	1.546
0.18574	0.23175	1.0049		0.19272	0.27654	0.88953		0.73621	0.052579	0.92162
0.52877	0.081652	0.99524		0.22238	0.42651	1.1382		0.022169	0.11544	0.89139
0.39682	0.43377	1.0821		0.24599	0.3331	1.4426		0.030053	0.68086	0.69722
0.19372	0.54717	1.3044		0.46621	0.11661	0.96381		0.1545	0.11899	1.3791
0.47918	0.19725	0.82454		0.29745	0.60353	1.2197		0.51564	0.17234	0.46483
0.73025	0.69938	0.71494		0.043417	0.22604	1.2178		0.12747	0.16384	0.9386
0.30125	0.56237	0.63874		0.47823	0.082373	0.49299		0.077814	0.59136	1.3126
0.46124	0.28317	1.5305		0.3032	0.20856	0.95796		0.0013713	0.2231	0.98464
0.39319	0.072961	0.39493		0.50307	0.36338	0.5329		0.38641	0.40934	0.13448
0.10329	0.52533	0.72346		0.59333	0.82433	0.54472		0.84384	0.0056188	0.68644
0.11263	0.60172	0.21573		0.14312	0.31283	1.5303		0.24367	0.15567	1.4047
0.24069	0.39236	1.1474		0.54257	0.022376	1.271		0.49143	0.16826	1.2848
0.18371	0.25746	1.1101		0.032966	0.19545	0.51969		0.075361	0.27235	0.26667
0.71916	0.055979	0.99636		0.56438	0.24836	0.76958		0.33773	0.4534	0.57202
0.033539	0.78344	1.0095		0.1718	0.028024	0.67365		0.29816	0.57506	0.67127
0.32015	0.41124	0.2755		0.43465	0.26595	0.18143		0.40895	0.13882	0.9339
0.38051	0.15363	1.1812		0.074579	0.64167	1.0733		0.10684	0.59692	0.78892
0.65693	0.28613	0.70407		0.35501	0.41218	1.5296		0.79707	0.11049	1.17
0.35113	0.32675	1.0156		0.022145	0.72706	0.23463		0.14723	0.27809	0.98948
0.020591	0.58718	1.5534		0.12631	0.13054	1.1026		0.042562	0.18788	0.33381
0.39402	0.00039347	0.76624		0.51528	0.026319	0.82504		0.56062	0.31155	0.94791
0.45311	0.53252	0.41546		0.15212	0.77477	0.67563		0.4717	0.12495	0.86402
0.15227	0.49238	0.74218		0.41479	0.4798	0.97113		0.7038	0.14275	0.78273
0.73042	0.19115	0.6744		0.12387	0.67734	1.2196		0.20697	0.12236	0.26438
0.34482	0.69934	0.55736		0.062865	0.10258	1.936		0.49996	0.35325	0.54094
0.24852	0.42017	0.8806		0.3969	0.46361	0.4719		0.60643	0.17269	0.8072
0.030162	0.71595	0.66832		0.10823	0.10763	0.73418		0.20184	0.33018	0.33462
0.025799	0.17185	0.78514		0.48533	0.53186	1.1314		0.74254	0.24063	0.18328
0.62553	0.15172	0.64441		0.50042	0.030895	0.20916		0.37187	0.1113	0.48442
0.10375	0.18038	0.88708		0.59284	0.14776	0.17498		0.91232	0.28632	0.83426
0.40215	0.58549	1.0488		0.22614	0.28703	1.4004		0.12717	0.022035	1.4829
0.4507	0.39172	1.0198		0.11446	0.4556	1.3016		0.51362	0.022473	0.11235
0.15973	0.46421	1.408		0.23136	0.81945	0.19436		0.17583	0.65076	0.41498
0.57708	0.29435	0.59162		0.011824	0.70221	0.20181		0.29644	0.58335	0.86201
0.0038882	0.035498	1.2761		0.62952	0.20105	0.92426		0.26371	0.40637	1.0802
0.040266	0.56942	0.50988		0.65625	0.31717	0.87934		0.060798	0.25449	0.58296
0.17538	0.52945	1.9437		0.31263	0.41191	0.68862		0.4987	0.52857	0.64664
0.19163	0.27903	0.81132		0.45574	0.21881	1.0665		0.0099271	0.25036	1.0144
0.29663	0.49188	0.23781		0.63134	0.46989	0.85793		0.64811	0.29297	0.79248
0.087615	0.38761	0.35022		0.33261	0.62798	0.18492		0.10543	0.32235	1.3221
0.42142	0.48373	0.19337		0.26863	0.15247	0.48323		0.3011	0.29455	1.3487
0.19387	0.17239	1.0379		0.23487	0.13032	0.58981		0.32419	0.17532	1.352
0.33203	0.51233	1.0177		0.29454	0.24441	0.18437		0.34874	0.31999	0.73098
0.53196	0.16608	0.94758		0.0604	0.56698	1.2968		0.40458	0.3258	1.1197
0.20429	0.27495	0.89383		0.44394	0.47295	0.69852		0.13984	0.059005	1.222
0.66015	0.34355	0.23572		0.15965	0.64285	0.44063		0.0546	0.39295	0.97268
0.87374	0.29647	1.0294		0.14187	0.65316	0.090859		0.29202	0.1667	1.2147
0.055584	0.62618	0.8039		0.38949	0.039774	0.74006		0.27729	0.1233	1.028
0.19732	0.38309	1.0106		0.1859	0.64275	1.3111		0.61822	0.33326	0.98467
0.22084	0.12488	0.68402		0.12448	0.20199	1.5967		0.38982	0.55538	0.95002
0.25633	0.18801	0.81252		0.39439	0.52886	0.90231		0.66149	0.11236	0.31964
0.25084	0.36748	0.23402		0.10169	0.081831	0.45682		0.36571	0.029654	0.43139
0.35133	0.11756	0.4431		0.23127	0.15921	1.5248		0.48675	0.018376	0.59068
0.15167	0.031356	0.80285		0.13103	0.80465	0.86569		0.22854	0.56265	0.88472
0.39157	0.15596	0.62977		0.20476	0.19534	0.70307		0.15438	0.8887	1.2936
0.61655	0.35365	0.45944		0.17832	0.37371	0.77182		0.26007	0.2384	1.1793
0.041286	0.47229	1.5194		0.016256	0.43105	1.2442		0.46263	0.15849	1.3187
0.35471	0.1501	1.2156		0.28735	0.040662	0.8179		0.16778	0.086665	1.5431
0.34481	0.69284	0.794		0.41829	0.64503	1.2304		0.0014416	0.94734	0.40482
0.68119	0.12328	0.96734		0.032742	0.46138	1.2781		0.017147	0.23567	1.1342
0.49899	0.56877	0.66602		0.024522	0.19583	0.96693		0.41694	0.32045	0.43292
0.32929	0.26575	0.90147		0.56842	0.26607	0.23938		0.2394	0.10456	0.63186
0.11501	0.49948	1.171		0.45704	0.19813	1.3891		0.14681	0.36815	1.2186
0.53716	0.2301	1.1688		0.77766	0.31981	1.0623		0.55381	0.57643	0.81909
0.19015	0.60153	0.74119		0.64113	0.56678	1.3698		0.75626	0.17858	0.87647
0.089618	0.34065	0.85404		0.039565	0.49325	0.8575		0.39726	0.077814	1.5134
0.2762	0.017854	1.0304		0.55242	0.082903	1.5259		0.23901	0.41443	0.96791
0.6099	0.077281	0.59017		0.20411	0.18853	0.74305		0.10094	0.049251	0.41076
0.28992	0.6788	1.1116		0.81423	0.026254	0.70706		0.47682	0.82919	0.73664
0.41199	0.37121	0.25611		0.20873	0.19383	1.5849		0.45368	0.276	0.9266
0.49172	0.11336	0.5918		0.37551	0.1275	0.14578		0.10787	0.52055	0.92159
0.64414	0.20548	0.68179		0.2358	0.39389	0.653		0.8567	0.32849	1.1551
0.41944	0.37496	0.44568		0.42365	0.18387	1.0745		0.15192	0.179	0.911
0.040938	0.52871	0.44272		0.033435	0.070529	1.3213		0.14014	0.20657	0.2891
0.16324	0.077963	0.59579		0.10093	0.72669	0.73149		0.44808	0.44245	1.1395
0.24643	0.53295	0.20275		0.73144	0.23501	1.1211		0.26611	0.18715	1.0683
0.13492	0.50062	0.9195		0.74321	0.49216	0.44998		0.70813	0.25865	0.45604
0.62164	0.01774	1.2135		0.33869	0.50386	1.155		0.39056	0.26595	0.19421
0.47819	0.60168	0.76008		0.36778	0.19393	1.0897		0.38716	0.5115	1.0399
0.1656	0.53521	1.0877		0.45668	0.52341	0.80567		0.51191	0.29922	0.79756
0.11183	0.65773	1.0994		0.0050654	0.030764	0.18411		0.29464	0.44088	0.21824
0.1018	0.19531	0.39379		0.047313	0.87583	0.79322		0.57669	0.4954	1.0592
0.64958	0.20135	0.82074		0.30166	0.48	0.71621		0.44708	0.011381	0.7582
0.26434	0.39451	1.2635		0.69242	0.047789	0.27428		0.34043	0.51232	0.71687
0.16186	0.3934	1.096		0.46391	0.25878	0.50786		0.36647	0.011736	1.7909
0.67952	0.31613	0.76524		0.46411	0.163	1.7572		0.57406	0.049138	0.75682
0.19617	0.17437	1.0775		0.088907	0.42126	1.6809		0.17834	0.66431	0.22221
0.40849	0.22635	1.1885		0.21424	0.79255	0.51017		0.30041	0.67248	1.0426
0.043768	0.30418	0.81843		0.60578	0.41495	1.1557		0.4099	0.51773	0.52935
0.26751	0.69794	0.49489		0.67852	0.33817	0.56141		0.24284	0.6824	1.0336
0.18605	0.68689	1.7996		0.33241	0.84321	0.62929		0.56478	0.69858	0.80956
0.40636	0.44149	1.208		0.41683	0.021617	0.95139		0.044927	0.40934	1.2136
0.17141	0.46137	1.466		0.42699	0.46726	1.2639		0.47759	0.49776	0.58842
0.12068	0.70968	0.20933		0.56271	0.51558	0.70483		0.17714	0.39436	0.7089
0.32211	0.27925	0.9268		0.23458	0.35992	0.45982		0.42698	0.65085	0.63569
0.41292	0.60259	1.193		0.88395	0.31944	0.81688		0.13769	0.44348	1.2632
0.44007	0.13144	0.31705		0.42036	0.33849	0.72278		0.33328	0.38326	1.041
0.26448	0.30538	1.496		0.005968	0.60178	1.2451		0.25557	0.51665	1.3577
0.86781	0.18484	1.3882		0.059198	0.47661	1.3024		0.36656	0.050877	0.75213
0.0024453	0.62682	1.2338		0.061318	0.69766	0.22397		0.41871	0.33877	1.3551
0.051618	0.53155	0.63714		0.44783	0.018989	0.81003		0.24641	0.29697	0.76408
0.29534	0.35336	0.73818		0.31633	0.56695	1.0866		0.71924	0.050289	1.2579
0.24595	0.075189	0.91609		0.07655	0.22977	0.38725		0.29255	0.22991	1.6892
0.28671	0.8059	0.13899		0.40508	0.64355	0.71617		0.45245	0.72636	1.2306
0.12385	0.35138	0.80125		0.14973	0.23673	0.80584		0.71447	0.45547	0.84412
0.19796	0.08109	1.0824		0.40182	0.076242	1.3385		0.50803	0.060886	0.8345
0.31132	0.19978	1.0504		0.18689	0.57596	0.55154		0.34494	0.10804	1.2809
0.57916	0.27603	0.64946		0.060055	0.17114	0.86477		0.027814	0.65351	0.98679
0.16662	0.668	0.76103		0.10631	0.59311	0.86124		0.026781	0.96096	0.70218
0.36664	0.10121	1.1193		0.014834	0.33785	1.1304		0.15985	0.33545	1.7681
0.34745	0.461	0.27416		0.18815	0.066222	0.74285		0.40157	0.15013	1.1357
0.53034	0.27657	1.2463		0.12122	0.63915	0.78147		0.15969	0.24078	1.3319
0.477	0.49972	1.3903		0.010371	0.23984	1.5819		0.11467	0.63357	0.13358
0.245	0.22124	0.85262		0.31417	0.53026	0.47502		0.051451	0.22551	1.141
0.21426	0.70839	1.6492		0.97378	0.12932	0.60017		0.39302	0.28135	0.76334
0.33564	0.2752	1.1064		0.65187	0.72221	0.45033		0.23031	0.12325	1.0516
0.057057	0.78068	1.2611		0.11795	0.24294	0.51785		0.081755	0.33811	1.1929
0.023013	0.22729	1.1057		0.28212	0.056999	1.6514		0.43602	0.38979	0.99981
0.25938	0.12333	0.6213		0.16637	0.44175	1.0249		0.61998	0.13327	0.96381
0.4868	0.24933	0.36344		0.51221	0.12553	0.96675		0.29893	0.21828	0.9128
0.19304	0.56501	1.3382		0.22124	0.029812	1.4414		0.24855	0.39558	1.399
0.48253	0.54134	0.5459		0.50325	0.34945	1.5381		0.25672	0.36006	0.2657
0.27397	0.47843	0.6837		0.068063	0.32317	0.87157		0.22085	0.47281	1.1504
0.79067	0.46141	1.1799		0.24883	0.36703	0.72393		0.49065	0.14952	1.4203
0.11477	0.93229	0.78023		0.23309	0.63237	1.4445		0.061119	0.85593	1.1014
0.19916	0.022164	0.5722		0.0054902	0.010613	1.3497		0.62149	0.19167	0.71206
0.31913	0.73323	0.43075		0.11242	0.57093	1.4657		0.16219	0.068655	1.0385
0.078552	0.48322	1.0446		0.69285	0.21545	0.31875		0.024814	0.16078	0.15717
0.36887	0.53399	0.86017		0.13372	0.83543	0.70717		0.39499	0.44888	1.2439
0.039708	0.42325	0.59473		0.69655	0.38325	0.65645		0.31747	0.27943	1.2766
0.37887	0.54828	0.70139		0.20943	0.39191	0.97218		0.85618	0.23834	0.86102
0.17483	0.27327	0.24746		0.20024	0.14176	1.3739		0.45015	0.49135	0.24063
0.70878	0.29271	0.80011		0.59056	0.62385	0.78175		0.57543	0.49354	1.0889
0.55361	0.23065	0.78896		0.095099	0.069883	0.36045		0.41787	0.52698	1.335
0.13409	0.387	0.65212		0.11469	0.83504	0.44235		0.15271	0.73015	0.77807
0.55972	0.30714	0.42706		0.46687	0.047447	0.38947		0.34487	0.38867	1.0799
0.18443	0.07567	1.089		0.35348	0.27764	0.58502		0.27881	0.20707	0.90608
0.61429	0.12008	0.88973		0.57073	0.038451	0.53242		0.089354	0.35591	0.99681
0.0077809	0.24288	0.48106		0.040889	0.70379	1.2117		0.0083404	0.015348	0.69488
0.43095	0.27976	1.099		0.011466	0.64767	0.82554		0.53828	0.06445	1.088
0.27396	0.59147	0.65364		0.3092	0.64267	0.21179		0.13675	0.77161	0.15384
0.21269	0.34541	1.5054		0.53394	0.47592	1.277		0.12045	0.77596	0.90971
0.488	0.40076	0.27645		0.55831	0.30291	0.5947		0.21758	0.6198	0.69164
0.15626	0.4045	1.0325		0.17388	0.78855	1.0695		0.65445	0.63026	0.97551
0.15643	0.45543	0.86159		0.38274	0.1275	0.90864		0.13379	0.26055	0.61975
0.05191	0.6134	0.97465		0.24998	0.27772	1.4515		0.52313	0.52493	0.29734
0.24703	0.2848	0.63985		0.61223	0.13407	0.81477		0.12432	0.4739	0.82919
0.22253	0.30878	0.74451		0.18075	0.45027	1.3644		0.38068	0.71286	0.64249
0.76183	0.011118	0.25332		0.46501	0.27188	0.89675		0.1962	0.63303	1.0162
0.25005	0.40602	0.97365		0.31649	0.23368	0.51009		0.15002	0.39435	0.55424
0.67432	0.022379	1.2717		0.046316	0.60608	0.3413		0.4864	0.34904	0.94937
0.82338	0.29797	1.2149		0.71772	0.34278	0.91549		0.53623	0.041339	0.5602
0.037706	0.29014	1.2939		0.074462	0.47618	0.96767		0.21533	0.31016	0.95972
0.036321	0.54682	0.522		0.33011	0.026379	1.2405		0.31121	0.13219	0.27222
0.40682	0.19142	0.68036		0.14166	0.28797	0.71686		0.63524	0.16782	1.3261
0.12945	0.2739	0.89312		0.046851	0.45461	0.079422		0.32902	0.22349	1.5191
0.2893	0.53751	0.64293		0.63355	0.48737	0.66156		0.40773	0.83459	0.74918
0.28565	0.68102	0.21008		0.05327	0.095294	0.13124		0.65108	0.35096	0.91827
0.19745	0.37734	0.23508		0.45448	0.25094	1.1068		0.44151	0.2004	0.39355
0.25206	0.054036	0.93896		0.070699	0.75824	1.1719		0.33268	0.0072116	1.1338
0.38118	0.21658	1.1314		0.04984	0.30102	1.4795		0.079655	0.37481	0.089528
0.16124	0.61705	0.31772		0.28062	0.48782	0.76898		0.30461	1.0096	0.49871
0.50109	0.067378	0.90516		0.24413	0.48201	0.54838		0.22798	0.24044	1.1035
0.5347	0.47464	0.52251		0.14119	0.21766	0.74173		0.3096	0.044657	1.4998
0.43233	0.062579	0.5344		0.0038992	0.55425	1.0522		0.12226	0.017129	1.6921
0.16416	0.2674	0.93318		0.040032	0.32808	1.1241		0.18601	0.54705	0.3765
0.083461	0.15531	0.92803		0.31682	0.44156	0.99694		0.050716	0.22218	1.2334
0.097736	0.59738	0.79003		0.41585	0.12134	0.49569		0.1645	0.094685	1.114
0.25835	0.24051	0.9241		0.79244	0.044499	1.0006		0.059996	0.14702	0.8112
0.069386	0.77247	0.67494		0.64246	0.61121	0.20967		0.27931	0.2718	1.4495
0.13952	0.094338	1.0679		0.10376	0.44788	1.0719		0.52299	0.48939	1.1662
0.54325	0.21324	0.85975		0.27587	0.026393	1.0749		0.56298	0.34863	1.3771
0.63306	0.011306	0.91104		0.42206	0.0010511	0.23293		0.2114	0.11141	1.1016
0.26554	0.40178	0.43538		0.22502	0.079478	1.0458		0.21245	0.60956	1.2609
0.54741	0.52678	0.95054		0.57025	0.38668	0.84538		0.076497	0.47094	1.3562
0.43422	0.517	0.81888		0.30496	0.075433	1.3857		0.28881	0.57774	0.75185
0.74945	0.35624	0.90115		0.46338	0.35759	1.0223		0.37931	0.72475	0.27442
0.34776	0.33623	0.94383		0.1468	0.32225	1.4215		0.45722	0.25737	1.5875
0.022139	0.53271	1.5456		0.29533	0.51977	0.88302		0.041086	0.75873	0.84935
0.23802	0.030378	0.33472		0.64167	0.12428	0.4997		0.54314	0.25969	1.1254
0.16157	0.45618	0.5518		0.20152	0.59916	1.3205		0.23869	0.18762	0.26332
0.23676	0.59292	0.62524		0.69212	0.28727	1.0821		0.17422	0.092496	0.5869
0.46325	0.33777	0.87918		0.25169	0.26496	0.99704		0.11516	0.60065	1.0235
0.19265	0.00063093	0.68012		0.18107	0.13834	1.2669		0.5115	0.31654	1.3447
0.39603	0.33649	0.9911		0.21308	0.054638	0.30829		0.75047	0.085901	0.80361
0.028434	0.37569	0.45769		0.37691	1.025	0.746		0.39984	0.23354	0.5899
0.76405	0.41753	0.17646		0.037932	0.36699	0.80993		0.11189	0.61973	1.6178
0.66542	0.087375	0.2381		0.22459	0.26618	0.51121		0.51048	0.13364	1.409
0.18304	0.40272	0.75998		0.38054	0.23171	0.83585		0.0165	0.49049	0.67524
0.5578	0.30447	1.143		0.54058	0.11441	0.57901		0.26942	0.39913	1.301
0.62083	0.085722	0.95103		0.3271	0.70474	1.3274		0.39134	0.25175	1.1913
0.020784	0.20663	0.2616		0.2601	0.84078	0.49888		0.066817	0.24329	1.3074
0.37062	0.32307	0.95623		0.43732	0.5425	0.31929		0.066596	0.0064489	0.96076
0.35565	0.49954	0.70957		0.76709	0.40986	0.71954		0.44339	0.04656	0.63398
0.23957	0.06132	1.268		0.14893	0.87201	0.76525		0.16036	0.53775	0.39669
0.54865	0.34295	1.2479		0.32216	0.18965	1.4942		0.3571	0.84887	1.1581
0.056942	0.76464	0.88209		0.10867	0.2764	0.68736		0.30365	0.4874	1.3479
0.1491	0.65022	0.55477		0.66182	0.30209	0.63491		0.076823	0.48263	1.0357
0.27158	0.39625	1.249		0.22768	0.60038	1.1731		0.79493	0.18991	0.7181
0.50389	0.47049	0.8323		0.42414	0.63027	1.9145		0.24388	0.32305	1.3919
1.0643	0.47199	0.26779		0.37366	0.13766	1.011		0.3586	0.30547	0.8987
0.40427	0.40788	1.5281		0.39105	0.19821	0.36872		0.07307	0.5407	1.1871
0.73834	0.13946	0.69108		0.029934	0.73929	1.1395		0.26447	0.56901	1.2714
0.77507	0.11169	1.4023		0.68506	0.04972	0.43208		0.24245	0.71381	1.0349
0.066687	0.34433	1.1708		0.11034	0.62071	1.4812		0.672	0.27485	1.0378
0.095705	0.62588	0.6772		0.3559	0.34944	1.4459		0.62924	0.11336	1.5169
0.48667	0.36604	0.81014		0.10672	0.47939	1.0473		0.28353	0.36005	0.26628
0.14001	0.26385	1.0559		0.15399	0.31904	0.5899		0.33355	0.19646	0.7651
0.2683	0.58013	1.0513		0.49085	0.41868	0.59953		0.6117	0.16519	1.2825
0.28532	0.58203	0.62194		0.10778	0.039014	1.0199		0.31124	0.13909	1.5948
0.038775	0.64943	0.80823		0.47848	0.037499	1.8217		0.50593	0.45107	0.48146
0.39745	0.12782	0.70577		0.22929	0.79791	0.78477		0.75529	0.052871	0.46085
0.7484	0.014044	0.75729		0.010036	0.044372	1.3934		0.2657	0.31317	0.79737
0.35404	0.37475	0.70444		0.20687	0.47885	0.56945		0.0021531	0.50686	0.48102
0.24014	0.49323	0.37073		0.27124	0.80591	0.12872		0.3278	0.92705	0.71897
0.41732	0.006331	1.4407		0.28189	0.27997	1.1679		0.13437	0.40571	1.2345
0.25269	0.40585	0.43592		0.022807	0.68963	0.081437		0.13607	0.10633	1.2849
0.58337	0.078605	1.1277		0.18786	0.2722	1.4138		0.15151	0.098066	1.2753
0.19249	0.33785	0.699		0.23741	0.21748	0.88439		0.24248	0.8002	0.21043
0.01768	0.16769	0.90834		0.40334	0.16818	0.84455		0.058856	0.39813	1.3883
0.27652	0.26269	1.0242		0.83249	0.081664	1.0666		0.23499	0.133	1.8079
0.19863	0.90083	0.96111		0.74822	0.43569	0.09937		0.091345	0.42999	1.3587
0.28332	0.095054	1.1144		0.12402	0.47343	1.2521		0.26529	0.34792	1.091
0.41266	0.3175	0.95975		0.133	0.4093	1.0342		0.71133	0.83989	0.49867
0.55791	0.0026425	1.2434		0.52333	0.27115	0.39072		0.70455	0.30218	0.99374
0.2271	0.55461	1.3991		0.48246	0.038135	0.239		0.20237	0.2665	0.46297
0.64978	0.53269	0.79269		0.036347	0.077973	1.0277		0.45618	0.43968	0.90414
0.33571	0.77462	0.64268		0.46538	0.32279	0.9402		0.15603	0.38206	0.86562
0.6092	0.15233	0.48541		0.31036	0.24271	1.1959		0.26859	0.52966	1.1
0.080023	0.46274	0.64544		0.41619	0.4073	1.1384		0.37257	0.68474	0.071732
0.083396	0.28888	1.5105		0.3117	0.35353	1.0639		0.27548	0.10608	0.90631
0.41129	0.22114	0.95071		0.32029	0.24939	0.80663		0.078263	0.77932	0.51911
0.059609	0.42682	1.1465		0.29001	0.44364	0.32552		0.75702	0.37244	1.0093
0.13758	0.8305	0.34777		0.5755	0.28087	0.20631		0.22267	0.23276	0.99051
0.49802	0.41484	1.0043		0.033183	0.59425	0.91499		0.074839	0.14956	0.73362
0.72002	0.30067	0.65953		0.65921	0.25257	0.8948		0.50602	0.65761	0.90767
0.094003	0.17334	1.1576		0.28992	0.050711	0.68012		0.45642	0.61146	0.94067
0.39048	0.39951	1.3272		0.064463	0.28109	1.1206		0.67592	0.10712	1.2637
0.022402	0.30897	0.60265		0.78433	0.60728	0.85766		0.66579	0.58407	0.72519
0.58683	0.35235	1.1871		0.19043	0.12537	0.39008		0.029007	0.69965	1.1631
0.19384	0.52692	1.4344		0.44876	0.71881	0.66874		0.46015	0.061621	0.86591
0.5393	0.14423	1.0693		0.10339	0.14691	1.0749		0.031167	0.8305	1.001
0.096119	0.031256	1.1323		0.26055	0.36064	0.21368		0.39415	0.02395	1.9532
0.43992	0.19264	1.0679		0.3577	0.11061	1.2309		0.34513	0.26986	1.1557
0.12126	0.13929	0.32586		0.55311	0.015491	0.8468		0.45731	0.34844	1.3038
0.26681	0.40161	0.9828		0.20675	0.46934	1.1161		0.033156	0.067043	1.0689
0.61044	0.12514	0.89654		0.18113	0.71117	0.33869		0.68287	0.14353	0.30734
0.19334	0.39794	0.92538		0.58872	0.25942	0.17523		0.40983	0.25794	0.9677
0.32524	0.16464	1.0061		0.8341	0.62601	0.36694		0.27044	0.74007	1.0622
0.46981	0.3293	1.1128		0.48869	0.20934	0.53124		0.55903	0.2467	1.1061
0.040772	0.65786	1.586		0.067223	0.78883	1.0554		0.12727	0.61669	0.23098
0.062063	0.68596	0.84282		0.28743	0.10224	0.81645		0.81279	0.20999	1.1903
0.20982	0.49068	0.63461		0.051729	0.26908	0.86753		0.50762	0.42673	0.96713
0.19493	0.1934	1.1393		0.42699	0.046024	0.7918		0.56133	0.23835	0.058136
0.37863	0.4002	0.20822		0.57781	0.47432	0.94675		0.11093	0.60382	0.85945
1.0781	0.41645	0.21504		0.33626	0.37396	0.94559		0.34075	0.55252	1.5095
0.26917	0.4595	1.6349		0.42392	0.28188	0.96295		0.26225	0.7611	0.94403
0.43899	0.3023	0.36635		0.1592	0.28872	0.78721		0.048785	0.52229	1.1065
0.48416	0.19027	1.3617		0.34061	0.59342	1.0373		0.75665	0.20642	0.46309
0.1439	0.32293	1.2592		0.68874	0.1676	0.3113		0.84333	0.097349	1.0933
0.079358	0.61063	0.65341		0.21309	0.751	0.88245		0.13728	0.18412	0.79839
0.33212	0.17677	0.86148		0.44204	0.19843	1.3504		0.21718	0.27236	0.60184
0.24627	0.058984	1.4582		0.15546	0.026663	1.3174		0.5859	0.31303	1.2158
0.092487	0.52466	0.56751		0.039136	0.34625	1.3018		0.24962	0.05005	1.4678
0.011389	0.43696	0.36793		0.56666	0.3195	1.2537		0.47825	0.47578	0.74143
0.14643	0.803	0.8367		0.24064	0.055819	0.93091		0.53505	0.46832	0.83524
0.36794	0.16237	0.93393		0.41373	0.029698	1.1991		0.70754	0.0019047	0.51033
0.77387	0.11561	0.32499		0.18748	0.81501	0.19803		0.35068	0.087092	0.41503
0.2537	0.35951	0.17572		0.056962	0.25199	0.71572		0.09178	0.81029	0.40136
0.14431	0.33758	0.26501		0.25441	0.37935	0.74898		0.23703	0.82748	1.0142
0.29991	0.027066	1.0308		0.10128	0.62942	0.77424		0.22316	0.58356	0.9276
0.33616	0.41257	1.1643		0.26339	0.093359	0.70875		0.13389	0.034798	0.65068
0.88215	0.18804	1.0774		0.12627	0.49856	0.20035		0.46919	0.16298	0.75364
0.36093	0.28612	1.0615		0.32944	0.3299	1.4747		0.0039276	0.78641	0.41012
0.24707	0.024803	1.4408		0.14284	0.38882	0.99151		0.04262	0.53524	1.4035
0.11898	0.74594	1.3397		0.40908	0.042947	1.0589		0.37332	0.34296	1.3865
0.29775	0.30559	1.2695		0.67511	0.061364	0.94221		0.12428	0.4637	1.1196
0.093599	0.092879	1.0755		0.56337	0.42873	0.56105		0.17494	0.58085	1.6313
0.29657	0.30537	0.62659		0.23221	0.44279	1.6812		0.2424	0.47986	0.8383
0.66809	0.12342	0.86809		0.41356	0.57027	1.0157		0.68194	0.37618	0.87154
0.10618	0.5366	1.8316		0.53712	0.27053	0.83753		0.64812	0.006531	1.0862
0.58578	0.34003	1.3358		0.36861	0.06391	0.38723		0.033738	0.60883	0.1458
0.48135	0.55261	1.7098		0.051962	0.11273	1.148		0.47405	0.48195	0.19119
0.061629	0.65785	1.0932		0.73329	0.32994	0.79577		0.31247	0.50992	0.16982
0.21215	0.42162	1.4904		0.29615	0.16037	0.80885		0.16658	0.48557	1.2715
0.40188	0.26841	1.5926		0.24298	0.43406	1.0396		0.26346	0.75414	0.72228
0.046601	0.25851	1.2806		0.37804	0.31981	0.8572		0.19689	0.10323	0.75731
0.092384	0.62244	1.2884		0.40049	0.044621	0.82342		0.38195	0.54017	0.68459
0.73081	0.43715	0.64204		0.26494	0.46572	0.23849		0.70668	0.15451	0.6667
0.66769	0.24709	0.72651		0.69243	0.18542	0.4461		0.14854	0.15816	1.2285
0.0057575	0.15548	1.5205		0.11785	0.69165	0.93584		0.46551	0.48132	1.3057
0.51676	0.37249	1.104		0.61605	0.32426	0.75577		0.64054	0.62807	0.55654
0.078837	0.33806	0.99425		0.50674	0.11856	0.81297		0.67815	0.078969	1.4449
0.67612	0.15208	1.1491		0.11963	0.29079	0.6159		0.67974	0.57273	0.36719
0.71655	0.25801	0.85796		0.82331	0.51848	0.74162		0.055578	0.35106	1.1096
0.55304	0.18829	0.95238		0.13562	0.20129	0.47119		0.53241	0.13988	1.1904
0.013357	0.12664	0.7416		0.41936	0.51594	0.83935		0.064071	0.81453	0.88294
0.284	0.24369	0.45313		0.14287	0.10902	1.5241		0.2336	0.20142	1.5196
0.11064	0.20363	0.12144		0.23175	0.46478	0.45034		0.43283	0.14755	1.0138
0.14513	0.46198	0.59831		0.23921	0.089954	0.92549		0.16701	0.074367	1.5067
0.6793	0.025796	0.75555		0.72679	0.19946	0.66778		0.40236	0.057286	0.951
0.28619	0.36149	0.63524		0.053132	0.56196	0.68106		0.44103	0.31855	0.61363
0.33973	0.21024	0.9392		0.74431	0.28241	0.097601		0.29102	0.21425	1.5709
0.57289	0.34532	0.40546		0.75712	0.52379	0.29013		0.3012	0.79252	0.888
0.023813	0.47415	0.97258		0.48051	0.20319	0.54832		0.29218	0.21432	1.2079
0.21111	0.33004	0.83341		0.035443	0.87934	1.0331		0.098708	0.51328	0.4499
0.23203	0.33262	1.5581		0.1601	0.11733	0.63609		0.72828	0.15901	1.1499
0.38175	0.26816	0.60484		0.081191	0.36577	1.4362		0.41114	0.28767	0.79114
0.90554	0.54202	0.44432		0.59475	0.045553	0.87995		0.5762	0.0048642	0.59791
0.31279	0.29444	0.57513		0.4048	0.40757	0.76983		0.30255	0.42244	0.65371
0.36307	0.18454	0.93681		0.3284	0.39447	0.92497		0.098711	0.40592	1.4742
0.13437	0.15212	0.52157		0.38949	0.44445	0.43172		0.70721	0.32024	0.4714
0.36754	0.3977	0.26584		0.05599	0.21161	0.69543		0.82899	0.44007	0.81511
0.23514	0.21328	1.1449		0.0868	0.45021	1.3245		0.081011	0.28043	0.21743
0.27398	0.094708	0.81715		0.62625	0.10563	0.52486		0.16728	0.22348	1.0744
0.37969	0.59339	0.64565		0.088431	0.85334	0.97516		0.56263	0.2796	0.99814
0.03259	0.42231	0.43172		0.24255	0.17897	0.61968		0.29669	0.14264	1.4834
0.3044	0.16229	0.74431		0.36703	0.21589	1.19		0.63922	0.6165	0.71769
0.80401	0.069989	0.1934		0.062644	0.043876	1.1823		0.67644	0.48596	0.77023
0.27582	0.37657	0.58193		0.43943	0.28738	0.74592		0.49801	0.21892	1.0776
0.15968	0.16621	0.11892		0.020521	0.1916	1.2477		0.34269	0.041927	0.2491
0.29604	0.21273	1.1409		0.52807	0.044058	1.1238		0.16768	0.55984	0.78881
0.49587	0.41484	1.3988		0.11146	0.66034	0.25348		0.27559	0.86228	0.30913
0.32585	0.55809	1.0339		0.14516	0.51686	0.55768		0.14642	0.75414	0.54465
0.28717	0.013309	0.72199		0.11557	0.44447	0.60727		0.069599	0.04089	0.32041
0.074013	0.20514	0.88954		0.17243	0.8429	0.65025		0.6258	0.099628	1.0881
0.29017	0.49356	0.8598		0.014092	0.13863	0.89506		0.03574	0.99889	0.38263
0.51559	0.084173	1.13		0.454	0.7588	0.38382		0.045367	0.43475	1.3432
0.044799	0.44371	1.0959		0.35954	0.45222	1.2973		0.29559	0.30785	1.888
0.51052	0.35002	0.98325		0.28197	0.17443	1.8105		0.030206	0.74626	1.2076
0.48747	0.51054	1.2055		0.32837	0.10893	0.73848		0.051982	0.38757	0.81952
0.53951	0.50177	0.86688		0.5696	0.0083428	1.1699		0.029945	0.51628	1.2724
0.24553	0.43705	0.91939		0.55212	0.42961	0.61178		0.62262	0.29949	0.8793
0.12431	0.35013	0.7154		0.30449	0.511	1.1798		0.66437	0.15508	1.0382
0.42941	0.43598	0.85598		0.68127	0.22154	0.86929		0.03192	0.28171	0.61633
0.0036557	0.28488	0.59117		0.2017	0.16363	0.36547		0.44667	0.35921	0.21145
0.040844	0.635	0.5079		0.050034	0.17951	0.81031		0.2646	0.5194	0.36048
0.63544	0.20499	0.7596		0.54446	0.26857	1.3124		0.36718	0.34769	0.31139
0.039257	0.27807	0.51394		0.25348	0.19277	0.99327		0.13429	0.64914	1.2051
0.43058	0.59981	0.65673		0.14386	0.71314	0.57309		0.059044	0.098135	1.113
0.19181	0.31068	1.0992		0.42685	0.46992	0.6583		0.095695	0.75288	0.36601
0.58113	0.33017	1.0609		0.709	0.065397	1.228		0.65649	0.39461	0.27478
0.53114	0.19476	1.0749		0.44738	0.12285	1.1246		0.39316	0.18037	0.46369
0.084787	0.49355	1.5135		0.51743	0.063221	0.57855		0.27082	0.36909	1.2282
0.44956	0.36441	1.4993		0.066152	0.85445	0.86329		0.46258	0.50872	0.55475
0.10436	0.1716	0.73803		0.46586	0.1149	1.0928		0.44945	0.1114	1.5176
0.37404	0.13037	0.97159		0.32318	0.09596	1.1952		0.2731	0.33126	1.3114
0.22834	0.12427	0.50502		0.75642	0.54822	0.86776		0.057002	0.57742	1.0303
0.27247	0.63078	1.0763		0.050524	0.11592	0.36438		0.84138	0.11662	1.3194
0.7612	0.28177	1.1914		0.58165	0.36917	1.6399		0.039844	0.69797	0.67247
0.30785	0.35474	1.234		0.051227	0.10411	1.1762		0.32433	0.043908	1.4325
0.24595	0.19878	1.3151		0.14988	0.50771	0.16913		0.29421	0.10074	0.89273
0.61276	0.36666	0.1601		0.3879	0.27492	0.8232		0.15542	0.050451	1.4554
0.035029	0.56347	1.259		1.0152	0.054485	0.45063		0.07381	0.089861	1.0081
0.11543	1.1502	0.70806		0.071285	0.45364	0.93845		0.53204	0.22402	1.2413
0.41596	0.38284	1.2319		0.058842	0.66912	0.66577		0.020237	0.35844	1.5111
0.12714	0.19942	1.4012		0.60908	0.21148	0.4318		0.32363	0.81958	0.95652
0.31313	0.30181	0.729		0.74274	0.54577	0.25124		0.35421	0.31796	1.6414
0.6522	0.41933	0.65334		0.49901	0.43121	0.099298		0.14558	0.66947	0.80139
0.23248	0.64539	0.5353		0.014407	0.62664	1.2531		0.65341	0.28326	0.78375
0.33505	0.19884	1.0301		0.0055569	0.12509	0.92846		0.49879	0.35861	0.36076
0.3725	0.092231	1.0247		0.14767	0.5357	1.8183		0.60449	0.19537	0.27122
0.1046	0.094091	0.46		0.64877	0.26757	1.1785		0.18339	0.32155	0.77945
0.2164	0.36548	1.5474		0.50957	0.41081	0.94803		0.40627	0.22157	1.3253
0.25833	0.41981	1.0598		0.3866	0.36978	0.99565		0.1575	0.50407	1.3502
0.33825	0.057305	0.4876		0.32585	0.61852	1.0533		0.65667	0.2261	1.0571
0.30948	0.42545	1.6119		0.028474	0.19985	0.36546		0.73331	0.19929	1.2629
0.07003	0.38601	0.31867		0.089217	0.41302	1.3175		0.32762	0.21029	0.19232
0.45679	0.33623	1.3335		0.6737	0.32273	0.49585		0.20568	0.14495	1.6277
0.66507	0.11796	0.87689		0.14171	0.72067	0.86668		0.4125	0.35613	0.75117
0.45326	0.27523	1.4528		0.11603	0.90565	0.25309		0.098683	0.245	1.3462
0.29378	0.14151	0.93771		0.46142	0.26351	0.7186		0.57137	0.62184	0.28566
0.1299	0.028311	1.5226		0.43454	0.24373	1.5131		0.54461	0.46128	0.93375
0.53963	0.12299	1.1769		0.088973	0.0066168	1.5284		0.35415	0.044616	1.0914
0.16514	0.57328	1.2482		0.50152	0.26824	0.55078		0.28735	0.14292	0.6961
0.31297	0.20136	1.5131		0.27617	0.30026	1.3274		0.57406	0.52581	0.98409
0.15946	0.30362	0.70975		0.69896	0.1733	0.82693		0.24924	0.76933	0.85721
0.21622	0.60554	0.8643		0.014194	0.55321	1.0904		0.043163	0.80151	0.46857
0.023843	0.31714	1.1421		0.38799	0.50961	0.075824		0.27146	0.30578	0.19076
0.14178	0.48136	0.63577		0.097464	0.53548	1.4195		0.87753	0.18917	1.0418
0.62698	0.047362	1.3883		0.20294	0.59739	0.93008		0.37558	0.52738	0.24857
0.57179	0.40223	0.82016		0.22397	0.10779	1.3549		0.032203	0.63547	1.3217
0.50125	0.38492	1.3382		0.020657	0.6906	0.2398		0.16733	0.31761	1.4844
0.49429	0.52357	1.0521		0.26597	0.41919	0.72246		0.12077	0.54892	1.3093
0.2861	0.57056	1.1052		0.36597	0.3024	0.78581		0.067056	0.080224	0.5198
0.20017	0.69461	0.99233		0.4488	0.063865	1.0434		0.030509	0.57425	1.38
0.46693	0.48838	0.99664		0.57281	0.15302	0.6628		0.61191	0.36221	1.3314
0.23534	0.16343	1.2067		0.43968	0.40771	0.99674		0.45436	0.22116	1.0627
0.0073937	0.71161	0.84128		0.23022	0.706	1.2932		0.0020885	0.11296	0.93903
0.51298	0.26238	0.70569		0.53221	0.58411	1.008		0.63283	0.24893	1.3711
0.0064627	0.4754	1.1423		0.6944	0.18821	0.56855		0.50928	0.63477	0.9602
0.36353	0.54712	1.1861		0.26817	0.13317	0.52613		0.38527	0.72822	1.0064
0.0026569	0.26986	0.67239		0.10809	0.1903	0.88733		0.49014	0.13541	1.4038
0.64612	0.5051	1.2121		0.5491	0.41203	1.1916		0.45047	0.61617	1.2241
0.6953	0.18341	0.53803		0.040954	0.21888	0.20247		0.00021331	0.35287	0.32843
0.096826	0.35609	1.3102		0.12835	0.60273	0.67245		0.07857	0.75996	0.20466
0.21118	0.34374	1.3612		0.31988	0.69424	0.62833		0.6546	0.48929	0.93373
0.069461	0.11621	1.1167		0.30046	0.058524	1.2592		0.47786	0.043227	1.2996
0.45338	0.0058656	0.34023		0.30236	0.011116	0.88297		0.1747	0.45252	1.4295
0.219	0.040729	1.4229		0.5775	0.079126	0.59217		0.43823	0.45117	0.72142
0.11885	0.54691	1.4539		0.162	0.7316	0.86798		0.6349	0.057079	1.7167
0.49013	0.21331	1.1868		0.37452	0.1932	1.1679		0.46295	0.21781	1.5427
0.19206	0.12832	1.2552		0.56728	0.048933	1.3555		0.35855	0.49013	1.2049
0.25054	0.23006	1.4437		0.3116	0.23031	0.77997		0.67368	0.024017	1.3116
0.24115	0.68044	0.21603		0.45682	0.31272	0.62245		0.11728	0.7369	0.77842
0.0040656	0.59895	1.1825		0.01397	0.091013	0.70377		0.10289	0.34424	1.5891
0.093158	1.114	1.2547		0.67752	0.37828	0.79314		0.059712	0.064219	1.4843
0.30913	0.46515	0.28009		0.16867	0.083619	1.0952		0.10476	0.069477	1.6357
0.091468	0.31254	1.8207		0.042826	0.41423	0.851		0.066513	0.16687	1.6826
0.34594	0.1389	1.8506		0.047982	0.48529	1.5339		0.52486	0.35979	1.2164
0.76553	0.31205	0.54439		0.68401	0.23898	0.14075		0.19453	0.057961	1.4272
0.09675	0.58143	1.6183		0.039294	0.49833	0.92766		0.083803	0.65159	0.28969
0.25153	0.33496	0.88079		0.021454	0.37432	1.4229		0.34229	0.36437	1.3701
0.48617	0.032251	0.85275		0.91239	0.016914	0.8777		0.12443	0.81362	1.1196
0.18094	0.23477	0.60384		0.63928	0.56607	0.52656		0.55824	0.14159	0.61582
0.32052	0.54372	1.2868		0.53926	0.47623	0.67087		0.49213	0.362	0.21471
0.22451	0.083291	1.192		0.091818	0.50338	1.3002		0.6174	0.17287	0.20533
0.33025	0.12695	0.58575		0.083543	0.037984	0.96423		0.28331	0.10482	1.8902
0.31444	0.48034	1.6416		0.11201	0.54669	1.3557		0.27128	0.40243	1.1725
0.067655	0.31243	1.4589		0.57433	0.50057	0.76324		0.30361	0.55677	1.0004
0.18135	0.2118	1.3001		0.25577	0.45642	1.7923		0.5187	0.36245	1.1427
0.49954	0.18673	1.1625		0.27683	0.038171	1.3334		0.47193	0.29966	1.3314
0.46113	0.36182	1.1129		0.38297	0.39386	0.20965		0.074523	0.050695	0.43915
0.39222	0.011089	1.0762		0.075494	0.41501	0.24271		0.45516	0.3238	0.59027
0.1293	0.20537	1.8484		0.29964	0.49731	1.3707		0.30263	0.2011	1.1792
0.35636	0.33717	0.97482		0.58151	0.26745	0.28329		0.17271	0.73613	0.67008
0.071138	0.449	1.3914		0.088847	0.79009	0.63079		0.84823	0.47089	0.79447
0.39417	0.4114	1.2273		0.1743	0.63638	0.58099		0.31107	0.13617	1.3591
0.17702	0.32724	0.47061		0.49468	0.3019	1.1112		0.5027	0.077652	0.46918
0.1842	0.40843	1.0083		0.55921	0.13597	1.3266		0.2621	0.58127	1.287
0.0027277	0.28027	0.61294		0.032063	0.31713	0.56237		0.20044	0.7701	0.66754
0.10412	0.59206	1.0743		0.49407	0.31161	0.21332		0.14144	0.52347	0.36845
0.78081	0.11917	0.43008		0.45118	0.51221	1.3352		0.63381	0.14673	1.0617
0.25421	0.37315	1.6245		0.50547	0.06356	0.57133		0.26169	0.48075	0.15933
0.54612	0.32445	1.2546		0.3369	0.45469	1.2665		0.10732	0.34415	1.1789
0.53904	0.40774	0.84643		0.24083	0.80583	0.93023		0.32934	0.56998	0.88716
0.1519	0.56661	1.0919		0.047085	0.23599	1.228		0.075051	0.44923	1.2443
0.081573	0.74068	0.40597		0.11375	0.65834	0.74875		0.036695	0.22239	1.0546
0.4548	0.44873	0.5685		0.50854	0.21628	1.5941		0.18453	0.64711	0.82403
0.038997	0.18511	1.5239		0.061235	0.86137	0.9177		0.45835	0.22756	1.3713
0.16488	0.67271	0.89267		0.35236	0.19643	0.85251		0.25295	0.27941	0.40008
0.50497	0.49124	1.2897		0.18353	0.67082	0.85768		0.074375	0.28016	1.2399
0.61604	0.28778	1.1176		0.44168	0.43564	1.2885		0.28523	0.21026	0.95246
0.13133	0.39883	1.2646		0.27546	0.11658	1.2538		0.575	0.58574	0.57764
0.3039	0.63124	0.54011		0.49197	0.069379	1.1728		0.29182	0.72586	1.2859
0.11397	0.20535	1.1043		0.47042	0.60604	0.957		0.40029	0.081061	1.4894
0.92433	0.45471	0.60085		0.15095	0.45376	1.5302		0.6737	0.38051	1.1005
0.54555	0.1289	0.82722		0.60214	0.42633	1.2696		0.065139	0.17172	0.92257
0.07258	0.36923	0.38927		0.70029	0.075975	0.75601		0.16154	0.80376	0.48233
0.015979	0.30398	0.72616		0.15629	0.23637	1.2198		0.60481	0.60146	0.84729
0.23892	0.33521	0.92571		0.0080746	0.16357	1.3795		0.36615	0.087853	0.93963
0.4061	0.16873	0.13281		0.69476	0.3912	1.7258		0.17114	0.34843	1.5345
0.35701	0.16288	1.1264		0.08298	0.48924	0.14423		0.57848	0.48506	0.42218
0.041957	0.65083	0.52713		0.099947	0.72287	0.57724		0.7581	0.26822	0.8404
0.60046	0.16253	1.0999		0.30612	0.77997	0.31251		0.14211	0.37035	0.51967
0.052411	0.014827	1.3389		0.18888	0.14921	0.87691		0.63845	0.022034	0.98245
0.7218	0.29222	0.41896		0.44622	0.018674	0.4234		0.035576	0.66636	0.61065
0.19378	0.72358	0.98343		0.3086	0.15484	0.61147		0.2617	0.30199	1.5388
0.0001503	0.63676	1.6429		0.099694	0.76998	1.0395		0.00057121	0.20013	0.97762
0.1784	0.44512	0.43538		0.52436	0.4335	0.943		0.15692	0.17689	1.3108
0.0085117	0.15001	1.1041		0.41667	0.05191	1.1777		0.071596	0.30531	1.5635
0.0041373	0.12943	1.1552		0.2062	0.42272	0.91108		0.52657	0.35555	0.89034
0.79175	0.37369	0.97892		0.55423	0.30572	0.35136		0.34165	0.022441	0.69501
0.2785	0.56474	0.62546		0.02411	0.029984	0.35893		0.16205	0.87967	1.0242
0.19434	0.40437	1.0475		0.87282	0.64176	0.43467		0.17937	0.49416	1.5037
0.53809	0.032942	0.68057		0.011496	0.025221	1.0719		0.027935	0.64782	0.94502
0.028379	0.31475	1.1862		0.12779	0.19405	0.7634		0.68974	0.0029016	0.51106
0.73832	0.44153	0.89699		0.2177	0.43988	0.56839		0.3641	0.40558	0.19375
0.55608	0.2878	0.85042		0.51734	0.13472	0.62571		0.78208	0.06721	0.53681
0.52327	0.31311	1.1284		0.17409	0.5749	1.4063		0.22574	0.091571	1.5008
0.060343	0.3924	1.4032		0.21096	0.61555	1.4598		0.063015	0.35625	0.95595
0.40503	0.11715	0.99681		0.77342	0.021132	0.2455		0.39343	0.43649	1.3243
0.38066	0.025726	0.83985		0.62649	0.81814	0.35368		0.33874	0.20253	0.62389
0.73613	0.22712	0.86364		0.55435	0.58745	0.36582		0.40322	0.21496	0.63576
0.6229	0.054247	1.3744		0.0026726	0.34282	1.2628		0.063293	0.0067468	1.1416
0.11331	0.20938	1.137		0.1611	0.0051438	1.0913		0.23635	0.48702	1.2823
0.46149	0.33798	0.50911		0.41195	0.60492	0.69264		0.40493	0.29242	0.67148
0.66178	0.17156	1.5523		0.4396	0.33587	0.53509		0.29628	0.32092	1.2411
0.14522	0.42632	1.0181		0.31416	0.51996	0.89119		0.55702	0.27355	1.0233
0.43881	0.27459	1.3728		0.17422	0.23493	0.73539		0.12855	0.075368	0.70207
0.25633	0.2332	0.95999		0.51075	0.41527	0.74204		0.46545	0.13097	0.79368
0.053446	0.85694	1.0567		0.054165	0.45806	0.85818		0.28752	0.65199	1.1058
0.17644	0.32721	0.7104		0.22552	0.36014	1.2807		0.37166	0.88027	1.2461
0.0071531	0.46446	1.0509		0.66273	0.21364	0.17427		0.080606	0.66405	0.5422
0.064835	0.26371	0.47794		0.097485	0.81906	0.79935		0.083122	0.68244	0.32816
0.10212	0.54295	0.77259		0.64172	0.43928	1.4188		0.89563	0.072327	0.79678
0.18995	0.42492	0.99164		0.35316	0.045409	0.7862		0.16569	0.40812	0.26779
0.58375	0.37659	1.1532		0.04771	0.47594	0.30291		0.16422	0.38779	0.88442
0.79881	0.39209	0.3484		0.27018	0.26958	0.20281		0.41308	0.75421	0.67987
0.75042	0.33152	0.54416		0.70755	0.038672	0.74151		0.18932	0.49511	1.3449
0.13437	0.64102	1.4397		0.23608	0.44072	1.1723		0.14435	0.041851	1.0409
0.13945	0.013338	1.2906		0.12907	0.85386	1.4503		0.21613	0.39193	0.69883
0.53049	0.49933	0.71217		0.054059	0.29113	1.2926		0.35743	0.28407	0.69232
0.84251	0.61033	0.63904		0.077796	0.73699	0.13325		0.2443	0.3007	0.3082
0.10568	0.30587	0.9492		0.20806	0.59768	0.8385		0.0948	0.24807	0.70292
0.35352	0.66338	0.72214		0.45789	0.29816	0.87357		0.33772	0.34724	1.4358
0.10058	0.4977	0.97806		0.2048	0.47952	0.47414		0.31196	0.67518	0.37295
0.80192	0.40025	1.0333		0.36581	0.16612	0.94841		0.3337	0.56941	1.1095
0.57053	0.36978	0.48127		0.28264	0.14265	1.2151		0.28664	0.13413	1.4828
0.12632	0.40831	0.47766		0.40291	0.078095	1.3271		0.70145	0.40222	0.34927
0.022366	0.099	0.81263		0.27076	0.40201	0.37263		0.2158	0.14589	0.81422
0.31366	0.1964	1.4603		0.23534	0.48849	1.3437		0.011244	0.86544	0.78332
0.19107	0.10116	1.3597		0.45329	0.11196	1.3805		0.67589	0.49284	0.69628
0.075818	0.19266	1.0646		0.54894	0.19975	1.2746		0.58893	0.29697	1.1568
0.20531	0.55805	0.23508		0.00074749	0.040301	1.2659		0.31043	0.23355	1.1668
0.72416	0.051442	0.88879		0.17315	0.3484	0.94832		0.37383	0.69173	0.94927
0.077506	0.069409	1.0256		0.68017	0.017484	0.97673		0.50687	0.43457	1.3588
0.65969	0.35388	0.12471		0.04525	0.2752	0.47138		0.71064	0.33325	1.1641
0.20434	0.61938	0.67877		0.40724	0.50256	0.94244		0.23299	0.62004	0.59743
0.25139	0.60262	1.0495		0.3409	0.49399	0.83633		0.89135	0.38765	1.0729
0.46152	0.53842	0.41472		0.25705	0.51115	1.4776		0.15237	0.4708	0.65957
0.093781	0.30532	1.4716		0.56363	0.16351	0.85901		0.15795	0.35882	1.6211
0.050786	0.13904	1.3651		0.1539	0.16122	1.2249		0.01174	0.34404	1.2565
0.75217	0.40146	0.52451		0.48117	0.61343	0.72808		0.053136	0.054481	1.946
0.082271	0.52164	1.2496		0.65612	0.59623	0.95528		0.095614	0.048133	0.76032
0.23695	0.29284	0.65997		0.47937	0.14455	1.3532		0.43824	0.64455	1.1993
0.47286	0.20289	0.5983		0.42626	0.35546	1.3313		0.32403	0.084467	0.27814
0.0085086	0.0073126	1.8747		0.62136	0.11586	0.66208		0.1398	0.60722	1.2553
0.25832	0.49216	0.83696		0.057787	0.0072958	0.89796		0.091891	0.41774	1.5081
0.35366	0.30244	0.71625		0.59197	0.49234	0.7924		0.11561	0.64894	1.149
0.26575	0.52839	1.4587		0.014954	0.17761	1.4218		0.8309	0.30081	0.55699
0.30863	0.066478	1.6439		0.12035	0.13528	0.9041		0.33647	0.62078	0.28432
0.20204	0.026496	0.97476		0.33871	0.37936	0.65765		0.76543	0.1224	0.9874
0.72076	0.1983	0.94175		0.48494	0.083725	0.75069		0.43092	0.1202	1.065
0.5244	0.18657	1.3801		0.029077	0.7661	1.0565		0.14328	0.37735	1.0623
0.27161	0.07658	1.1001		0.1579	0.22005	0.21136		0.24942	0.79407	0.89014
0.37245	0.30126	1.2255		0.73443	0.035023	0.38873		0.55616	0.23701	1.1287
0.63843	0.13853	1.198		0.54204	0.68213	0.24941		0.43742	0.39716	0.84725
0.39929	0.36203	1.2443		0.72401	0.43441	0.63311		0.24442	0.015119	1.1136
0.35523	0.14843	1.1072		0.059336	0.27842	1.1026		0.56747	0.14417	0.31746
0.093756	0.17753	1.1804		0.558	0.33017	1.426		0.1372	0.041368	1.615
0.13933	0.86686	0.84327		0.52553	0.43622	0.7209		0.45988	0.56438	0.79191
0.022478	0.13481	0.80584		0.36917	0.23314	0.71946		0.58338	0.34995	1.0941
0.037117	0.43805	1.1233		0.421	0.45927	0.57865		0.2454	0.3946	1.2761
0.026597	0.40261	0.27205		0.19945	0.13606	0.3937		0.56904	0.32081	0.31406
0.39217	0.55855	0.79503		0.58215	0.32454	0.45067		0.54428	0.32942	0.72645
0.71168	0.1469	0.46747		0.15966	0.18429	1.0791		0.0042897	0.15142	0.75911
0.1227	0.35941	1.1436		0.056865	0.44871	1.1033		0.61508	0.26668	1.4247
0.64104	0.32695	1.2761		0.48074	0.070401	0.15039		0.24481	0.67987	1.4044
0.5473	0.4085	1.2038		0.13269	0.59617	0.58571		0.73116	0.81968	1.048
0.55638	0.23803	0.1739		0.50941	0.24882	1.0746		0.2343	0.47884	0.87382
0.074294	0.64408	1.0807		0.23155	0.49244	0.74698		0.014089	0.59755	1.3782
0.13086	1.0732	0.10806		0.29523	0.0259	0.32523		0.80199	0.1114	1.0422
0.33362	0.089834	0.41615		0.19712	0.30535	1.3386		0.088433	0.18172	0.38965
0.20914	0.45954	1.2222		0.89636	0.16184	1.0029		0.22177	0.32264	0.83065
0.81754	0.74495	0.56959		0.13714	0.37931	0.989		0.43995	0.68179	0.54785
0.15775	0.43489	0.41965		0.013332	0.62505	1.7762		0.19032	0.58005	1.5905
0.28765	1.1131	0.79075		0.13097	0.20004	1.3362		0.067013	0.049096	1.5012
0.032058	0.65052	0.48484		0.16477	0.79304	0.32712		0.34686	0.55562	1.0272
0.72097	0.16336	0.2344		0.31008	0.51448	1.1567		0.51248	0.2719	1.0218
0.3749	0.10428	0.19246		0.34996	0.59844	1.0638		0.48189	0.58316	0.70905
0.070377	0.44903	0.22623		0.49438	0.026028	0.76614		0.33433	0.21047	0.83351
0.071185	0.10981	0.54336		0.24932	0.43488	0.38831		0.61328	0.31012	1.5251
0.4627	0.18692	0.47497		0.084631	0.29707	1.1407		0.31505	0.72044	0.5236
0.070068	0.15422	0.48612		0.1676	0.31118	0.79335		0.31003	0.17962	0.25979
0.2292	0.029891	0.32705		0.34533	0.075076	1.2362		0.65926	0.34796	1.0225
0.054321	0.41444	0.48131		0.15394	0.39342	1.3637		0.51273	0.0035024	0.85061
0.46004	0.14606	0.56663		0.17626	0.55303	0.85126		0.098341	0.75797	1.0806
0.39776	0.17545	0.76263		0.49337	0.1611	1.3233		0.60305	0.31284	0.15978
0.44151	0.073032	0.51271		0.45524	0.31678	0.12249		0.36119	0.11889	1.1082
0.17668	0.47053	0.26015		0.26293	0.067958	1.7735		0.48116	0.23594	1.346
0.034432	1.0562	0.93988		0.12237	0.43847	0.90955		0.41742	0.55772	0.82177
0.34408	0.75947	0.69104		0.6952	0.048929	1.5205		0.73785	0.46227	1.3601
0.18588	0.14731	1.4666		0.10727	0.31274	0.21282		0.7496	0.28315	0.69508
0.18338	0.053241	0.81549		0.30724	0.78583	0.90284		0.61233	0.49404	0.82829
0.73061	0.20095	0.83612		0.28075	0.67953	0.85291		0.59299	0.12894	0.56747
0.14015	0.71093	1.0193		0.10932	0.44099	0.58349		0.050251	0.79582	0.61817
0.19413	0.17545	0.28727		0.52762	0.17935	0.63742		0.56994	0.086613	1.0509
0.23126	0.35398	0.66164		0.019187	0.050651	0.99382		0.14008	0.067747	0.89694
0.098351	0.033563	0.78123		0.50639	0.47509	0.71645		0.078365	0.14824	1.4456
0.48955	0.44462	0.58926		0.74912	0.57369	0.88281		0.10825	0.21596	1.0535
0.2711	0.5738	0.66156		0.61392	0.12224	1.542		0.61212	0.78138	0.98585
0.27319	0.092945	0.48343		0.24973	0.65174	1.0983		0.26893	0.18285	0.048188
0.12068	0.48402	0.64969		0.42782	0.097968	0.66569		0.21998	0.50778	0.68841
0.21861	0.18644	0.93386		0.012641	0.10515	1.2075		0.30676	0.19821	1.6051
0.40229	0.15088	0.61279		0.44921	0.46716	1.4194		0.23616	0.37056	1.0241
0.37115	0.18345	0.7734		0.11501	0.34261	1.7593		0.83866	0.51489	0.96656
0.34642	0.34775	0.65209		0.21723	0.29499	1.067		0.45812	0.64205	0.37102
0.42106	0.060999	0.3896		0.43812	0.07532	1.0607		0.88297	0.12656	0.90532
0.2948	0.45936	0.74459		0.1314	0.90981	1.01		0.65215	0.037117	0.88502
0.46266	0.13125	0.75757		0.1575	0.27853	0.50436		0.15489	0.34224	1.8017
0.53658	0.68652	0.52428		0.41112	0.23724	0.26408		0.36116	0.90125	0.74633
0.45679	0.047934	0.90566		0.41445	0.75267	0.56031		0.62544	0.2642	1.4734
0.30165	0.030741	0.20074		0.69229	0.35094	1.3686		0.59751	0.55155	1.5402
0.073883	0.65355	0.71741		0.14964	0.13772	0.6942		0.093888	0.16394	1.365
0.078035	0.026408	0.15815		0.47141	0.32515	1.5798		0.50634	0.11955	0.99521
0.15866	0.35351	0.72112		0.51383	0.53361	0.39047		0.17731	0.21336	1.9026
0.049255	0.38349	0.30486		0.55827	0.30037	0.33512		0.54218	0.46715	0.47063
0.39092	0.44245	0.76218		0.3898	0.56958	0.19704		0.57	0.21042	1.2531
0.55064	0.28283	0.18004		0.16704	0.045806	1.1887		0.050012	0.65908	0.96653
0.17464	0.2036	0.75181		0.59077	0.24947	0.497		0.18568	0.38684	0.46787
0.27111	0.15466	0.86885		0.30149	0.094089	1.3367		0.56454	0.19507	0.36216
0.39005	0.37489	0.36998		0.038626	0.47949	1.7625		0.096921	0.076025	0.23559
0.50834	0.34812	0.57449		0.40601	0.09026	0.6042		0.52322	0.39732	1.2993
0.046373	0.77088	0.38831		0.035501	0.86153	0.43573		0.30667	0.57216	0.79714
0.23473	1.0108	0.6009		0.51712	0.33297	1.1312		0.69203	0.97062	1.0158
0.22198	0.044962	0.53131		0.43798	0.49029	0.97462		0.050375	0.35057	0.92335
0.094756	0.42913	0.081572		0.26528	0.0075283	0.56774		0.20355	0.35704	0.98298
0.25691	0.48417	0.29193		0.14451	0.3057	1.1759		0.62371	0.080382	1.1919
0.13598	0.34863	0.51786		0.50377	0.25136	0.85155		0.10595	0.36067	0.69627
0.050615	0.48001	0.46679		0.36116	0.3391	1.1549		0.23967	0.35878	1.2403
0.20133	0.58036	0.94352		0.18119	0.61223	1.2217		0.51889	0.68046	0.91857
0.71582	0.2742	0.20581		0.14604	0.22528	1.4344		0.33091	0.57235	1.3256
0.54098	0.24584	0.39389		0.18165	0.69529	0.38335		0.094173	0.057301	0.69521
0.26572	0.64098	0.794		0.13928	0.83884	0.66252		0.19177	0.53161	1.3526
0.070949	0.18763	0.85731		0.52688	0.037993	0.88366		0.53681	0.40751	0.8191
0.39587	0.19056	0.42055		0.20208	0.63849	0.38934		0.50824	0.48	1.3511
0.18097	0.25696	0.96843		0.051018	0.24876	1.1284		0.52728	0.085803	0.63464
0.25949	0.22834	1.0833		0.1425	0.27277	0.32344		0.50821	0.19984	1.5179
0.1336	0.50566	1.0837		0.17835	0.23285	1.1298		0.089215	0.67178	1.265
0.47657	0.27741	0.74709		0.38619	0.27372	0.97543		0.3904	0.66823	0.42699
0.40967	0.13888	0.80082		0.31424	0.7042	0.81362		0.08899	0.28542	0.34726
0.33808	0.22673	0.95599		0.90623	0.17072	0.9848		0.45923	0.35893	1.5007
0.23889	0.57056	0.36075		0.4199	0.22306	0.3064		0.38618	0.048512	1.1096
0.011344	0.82515	0.86572		0.22102	0.10308	0.85191		0.30721	0.48279	0.86537
0.34674	0.66601	0.58185		0.078556	0.52617	0.77162		0.36584	0.54128	0.73011
0.2116	0.2964	1.2646		0.57268	0.12712	0.27357		0.0020308	0.050547	1.5098
0.16599	0.032308	0.89104		0.37187	0.30667	0.76203		0.48072	0.11108	1.252
0.56368	0.27901	0.45829		0.16494	0.68139	0.79792		0.40358	0.3838	0.91787
0.078068	0.74602	0.81605		0.36266	0.62185	0.78338		0.52303	0.35735	1.21
0.31482	0.16532	0.29243		0.081238	0.47768	0.52521		0.58472	0.17711	1.2546
0.32293	0.25703	0.44849		0.35341	0.21126	0.2658		0.6015	0.68352	0.83895
0.073958	0.1258	0.91142		0.14088	0.019562	0.81474		0.44815	0.34152	0.31955
0.37929	0.35618	0.6636		0.33253	0.3488	1.1447		0.12625	0.56242	0.09173
0.34377	0.30326	0.98391		0.65461	0.44495	0.79283		0.6103	0.29297	1.2627
0.29984	0.15018	0.62068		0.384	0.10128	1.074		0.14245	0.046655	0.54553
0.050979	0.32458	1.222		0.57345	0.32266	0.65109		0.0045527	0.40063	1.4499
0.027996	0.23112	1.2094		0.48594	0.54814	0.82418		0.084534	0.41068	0.78806
0.60627	0.19225	0.82663		0.61545	0.024443	1.2422		0.53486	0.77803	0.56061
0.40325	0.18146	0.35098		0.058896	0.14457	1.0798		0.21214	0.046862	0.29765
0.48695	0.39836	1.1881		0.51437	0.62663	0.36457		0.037306	0.63021	0.86374
0.41662	0.058752	0.59516		0.084207	0.55774	1.1414		0.31062	0.23499	1.4299
0.19296	0.26651	0.89039		0.50783	0.1286	0.73324		0.10946	0.30591	1.2355
0.44046	0.093344	1.1993		0.045737	0.75888	0.405		0.92352	0.16755	0.89652
0.31753	0.32542	0.69933		0.15686	0.20946	0.92566		0.4329	0.70139	0.74912
0.26152	0.07829	1.0845		0.50788	0.023127	1.2965		0.81824	0.07215	0.29297
0.40426	0.051358	0.43987		0.068548	0.21494	0.64099		0.047313	0.59427	1.5759
0.16072	0.68582	0.37617		0.16832	0.483	1.3753		0.36541	0.80282	0.70682
0.15772	0.013089	0.68581		0.52407	0.42663	0.30884		0.6809	0.16496	1.2587
0.28174	0.43718	1.0656		0.59403	0.40026	0.30335		0.36594	0.34621	1.4443
0.049092	0.41487	0.31396		0.29544	0.26831	0.35097		0.069055	0.040687	1.1015
0.42281	0.6147	1.2172		0.10416	0.11279	0.52696		0.73886	0.25024	0.694
0.21637	0.25617	0.68141		0.66326	0.16816	1.1119		0.2005	0.35779	1.2281
0.18881	0.20015	1.2076		0.24824	0.033869	0.41704		0.66228	0.4426	1.0746
0.36293	0.081959	0.58303		0.35999	0.48292	0.84939		0.35588	0.14294	1.4816
0.43627	0.47865	1.0005		0.29832	0.36496	0.2055		0.22838	0.51705	0.56825
0.36694	0.3469	1.0561		0.21105	0.93489	0.59629		0.25995	0.28321	0.18863
0.10697	0.58655	0.50563		0.16828	0.47315	0.79542		0.47787	0.11454	0.34058
0.035987	0.65063	1.0631		0.24659	0.36618	0.9909		0.45135	0.098365	0.68654
0.025705	0.21432	0.86465		0.39364	0.43875	0.37877		0.036496	0.57705	0.6529
0.28367	0.36817	0.50994		0.17769	0.34716	1.8992		0.59019	0.51414	0.48809
0.18281	0.5132	0.65835		0.079224	0.1724	0.81838		0.12766	0.23366	1.2243
0.40313	0.70724	0.84516		0.73798	0.24918	0.49027		0.07622	0.37966	0.44635
0.49296	0.48272	0.60862		0.47897	0.53772	0.43131		0.53096	0.13743	1.1237
0.026492	0.52205	1.1986		0.1877	0.53479	0.90083		0.11472	0.25069	0.57837
0.51873	0.013632	0.26249		0.069889	0.4553	0.94635		0.2446	0.35831	1.4715
0.93795	0.39022	0.8326		0.034599	0.6971	0.49422		0.65297	0.49777	1.049
0.44478	0.22703	0.92482		0.0086376	0.70346	0.61227		0.14831	0.42777	0.7913
0.084274	0.2999	0.87453		0.48425	0.13158	0.2642		0.073972	0.061814	0.40767
0.0024379	0.34284	0.18714		0.011309	0.52314	0.69501		0.099728	0.54385	0.93774
0.46242	0.74349	0.4236		0.35396	0.30966	0.65043		0.43503	0.24522	0.78399
0.15624	0.5488	1.1336		0.11428	0.31803	1.487		0.49617	0.085883	0.75452
0.22308	0.22092	0.61882		0.35918	0.21224	0.91741		0.44326	0.48061	1.1564
0.5246	0.38686	0.13992		0.2397	0.64871	1.0779		0.44001	0.59724	0.23083
0.16179	0.54756	1.1665		0.6442	0.20323	0.48539		0.34712	0.48369	0.79107
0.038242	0.44128	1.1259		0.35696	0.28682	0.31115		0.52647	0.0059033	0.40689
0.39236	0.016925	0.30659		0.26083	0.015581	1.3806		0.37137	0.029818	0.78702
0.11315	0.7512	0.20442		0.017032	0.33885	0.8113		0.39848	0.079105	1.2827
0.23324	0.37801	1.1082		0.73365	0.0024674	0.56349		0.42042	0.65162	0.4524
0.4767	0.24488	0.60749		0.28049	0.42788	1.1308		0.15958	0.48407	1.0659
0.5811	0.78472	0.6553		0.27897	0.68961	0.8945		0.21188	0.07489	1.2931
0.052416	0.441	0.77444		0.09064	0.46776	1.0419		0.32188	0.22225	1.2183
0.45431	0.12333	0.7228		0.37402	0.1952	0.64913		0.61539	0.53743	0.86497
0.088768	0.13572	0.41398		0.085794	0.098761	0.50458		0.60263	0.17068	1.0711
0.36338	0.18535	1.4004		0.45394	0.1864	1.0533		0.41212	0.38624	0.696
0.28494	0.57011	0.2866		0.61919	0.50011	0.94248		0.35564	0.17673	0.24113
0.031202	0.39675	0.84532		0.39135	0.25039	1.4018		0.29897	0.47381	0.30255
0.38024	0.45962	0.22635		0.69835	0.52484	0.58652		0.61042	0.074622	0.82048
0.021121	0.15406	1.1653		0.50831	0.010587	1.9471		0.42093	0.13067	0.56058
0.64497	0.25836	0.22043		0.016416	0.21077	1.1647		0.19608	0.26469	0.95446
0.31081	0.027899	0.52702		0.55143	0.38324	0.3167		0.17385	0.54302	1.0223
0.51951	0.023145	0.15155		0.48049	0.343	0.67284		0.32024	0.64054	0.57746
0.43462	0.34711	1.0667		0.014391	0.57924	1.3853		0.044551	0.020644	0.16397
0.88985	0.694	0.14582		0.3017	0.17222	0.56329		0.083074	0.49698	0.55528
0.79836	0.36054	0.48357		0.10822	0.57614	0.27089		0.54086	0.43969	1.3759
0.17798	0.7459	0.57616		0.20433	0.043417	1.3486		0.29365	0.11205	0.72482
0.34196	0.10501	0.96701		0.39151	0.0095797	0.60492		0.87258	0.20714	0.55852
0.90063	0.18924	1.1824		0.16157	0.61022	0.44293		0.2686	0.74279	0.9097
0.2857	0.071917	0.93231		0.56611	0.2794	0.57521		0.80454	0.0064805	0.70034
0.45841	0.23812	1.0298		0.26381	0.25225	1.2221		0.30733	0.37203	0.59057
0.72527	0.07137	0.23797		0.19182	0.5333	0.94349		0.11442	0.18576	1.255
0.33828	0.15031	0.92258		0.35984	0.50497	0.37136		0.57365	0.54888	1.0332
0.0079314	0.60381	1.5081		0.23217	0.47837	0.48576		0.7243	0.075466	0.87579
0.19369	0.47056	0.44341		0.14499	0.16485	0.9388		0.28316	0.32808	1.3134
0.080875	0.19025	1.089		0.12435	0.24498	0.76781		0.084836	0.12355	1.1228
0.69851	0.10555	0.20423		0.65547	0.13509	1.0428		0.71354	0.2081	0.59025
0.091439	0.52614	0.33444		0.047839	0.10395	1.7796		0.021575	0.29533	0.70847
0.043238	0.39114	1.0939		0.48685	0.41954	0.76493		0.69094	0.45047	0.70199
0.046593	0.65412	0.14491		0.50767	0.50964	0.56985		0.72112	0.25278	0.99979
0.27287	0.41647	1.0156		0.17704	0.65774	0.6561		0.080337	0.65302	0.51309
0.19065	0.37262	0.45286		0.37218	0.35444	0.91806		0.34106	0.2693	0.20563
0.2017	0.16471	1.0634		0.5056	0.49162	0.63441		0.53372	0.24182	0.069297
0.64545	0.20858	0.76471		0.12665	0.19504	1.0746		0.57513	0.01328	0.20693
0.46705	0.82864	0.91237		0.20684	0.072913	0.95058		0.25226	0.17482	1.0843
0.42418	0.51614	0.30521		0.0027021	0.020872	1.5193		0.29717	0.36594	1.053
0.29187	0.54764	0.80624		0.76832	0.1733	1.1094		0.05994	0.46128	1.037
0.061191	0.58697	0.89429		0.37321	0.45041	0.82993		0.30688	0.025407	0.99664
0.695	0.21958	0.90608		0.40269	0.2762	1.1693		0.33978	0.47634	1.1057
0.87943	0.45018	0.41194		0.09507	0.309	1.7663		0.024888	0.095553	0.87757
0.35572	0.23505	0.49014		0.10927	0.69387	0.89049		0.39607	0.29656	1.2539
0.025628	0.45862	0.36161		0.16294	0.52259	0.69133		0.49898	0.34704	0.59547
0.022555	0.62847	0.18578		0.54756	0.33367	0.68292		0.1879	0.2197	1.0917
0.27914	1.162	0.51011		0.70391	0.18886	0.64925		0.36899	0.089469	1.1461
0.21347	0.61955	0.88312		0.59296	0.25477	0.89605		0.47315	0.26972	1.3884
0.11075	0.19568	1.1711		0.40463	0.2371	1.4685		0.59141	0.24871	1.1007
0.32163	0.44034	0.9393		0.12296	0.010071	0.32439		0.28663	0.16097	0.70486
0.064526	0.72612	0.77192		0.36772	0.67281	1.0668		0.2265	0.085852	1.1502
0.30423	0.33011	0.73991		0.27071	0.15533	0.42895		0.17813	0.73145	0.98665
0.26204	0.046295	0.51905		0.78489	0.08891	1.1031		0.33421	0.64924	0.78959
0.10865	0.75203	0.4701		0.1732	0.30943	0.6758		0.72541	0.36114	0.97973
0.22585	0.33282	0.81074		0.93386	0.21674	0.84051		0.18761	0.63276	0.97625
0.409	0.37791	1.0466		0.51731	0.57488	1.216		0.54045	0.46925	0.53731
0.63724	0.71014	0.48858		0.39937	0.57109	1.2867		0.06052	0.22512	1.1095
0.12952	0.34204	0.4885		0.15085	0.24041	0.83535		0.26293	0.57344	0.80204
0.44329	0.26216	0.76899		0.42624	0.52017	0.68601		0.42155	0.46543	0.95625
0.15731	0.20541	0.2706		0.68414	0.32211	0.64115		0.20072	0.48213	0.12366
0.069824	0.026725	0.72795		0.10377	0.65127	1.241		0.70511	0.35813	0.66137
0.30365	0.44524	0.87874		0.22739	0.46104	0.32754		0.32758	0.42282	1.4507
0.019693	0.51706	0.71675		0.755	0.52267	0.64418		0.54873	0.42955	1.0567
0.31606	0.23286	0.98633		0.35201	0.089686	0.19034		0.79435	0.19325	0.45139
0.036343	0.072621	0.75927		0.085358	0.77882	0.79161		0.18964	0.75959	0.73751
0.34837	0.35103	0.51228		0.058824	0.36038	0.806		0.56093	0.3439	0.80438
0.38792	0.17963	1.0867		0.14516	0.36645	1.1304		0.37646	0.70575	0.84275
0.63826	0.12816	1.0084		0.20339	0.54581	0.66478		0.45847	0.045757	1.1105
0.45312	0.4306	0.74825		0.80189	0.10248	0.5463		0.12483	0.064459	1.5112
0.58593	0.64622	1.0844		0.11146	0.66723	0.92183		0.32964	0.40203	0.4421
0.2585	0.53119	0.91792		0.46496	0.649	0.087427		0.14819	0.18255	1.1989
0.29403	0.20661	1.1543		0.09539	0.14127	1.4137		0.61346	0.080495	0.78563
0.85538	0.29957	1.0711		0.18301	0.73237	1.6537		0.57945	0.1512	0.5141
0.052818	0.17093	1.0216		0.42741	0.43752	1.8043		0.01521	0.43216	0.92053
0.30128	0.20269	0.575		0.30967	0.32751	1.1553		0.15741	0.76147	0.89629
0.72281	0.31722	0.7919		0.82614	0.65223	0.92192		0.89069	0.14585	0.79574
0.11176	0.075051	0.50777		0.70155	0.32556	1.3878		0.69979	0.30005	0.45515
0.14945	0.79024	0.79063		0.28356	0.12938	0.86552		0.036502	0.38875	0.52573
0.067078	0.18012	0.6298		0.036022	0.76275	0.86152		0.25116	0.64073	0.74592
0.055952	0.41158	0.6263		0.5582	0.33657	1.2566		0.61123	0.0098113	1.594
0.61849	0.12256	0.45206		0.31945	0.0087052	1.1548		0.15685	0.34432	0.99356
0.21226	0.71139	0.61639		0.76889	0.032793	0.5206		0.043051	0.39879	1.4365
0.022227	0.56416	1.2277		0.38227	0.2967	1.0356		0.15482	0.21809	0.27487
0.20218	0.5919	0.75106		0.15684	0.79908	0.36151		0.25858	0.26206	0.5677
0.70781	0.14674	0.60334		0.14001	0.52589	0.42978		0.20219	0.65161	0.46399
0.069291	0.31316	1.1788		0.59512	0.20794	0.22963		0.18945	0.2135	0.93266
0.36086	0.21721	0.27953		0.32308	0.055116	0.54216		0.29154	0.81009	0.89154
0.27882	0.26752	1.5301		0.13772	0.39838	1.2092		0.10397	0.6139	0.85119
0.48444	0.41283	0.66317		0.01671	0.087135	0.63743		0.12301	0.3367	0.56289
0.52412	0.5067	0.5558		0.39555	0.66828	1.6827		0.81354	0.26815	1.0218
0.40338	0.4619	0.37055		0.035477	0.14837	0.77348		0.14292	0.11803	0.61258
0.10952	0.41732	1.4602		0.50409	0.41127	0.176		0.05142	0.29841	0.99213
0.41435	0.2262	1.0942		0.47622	0.17143	1.2652		0.31011	0.12758	0.96133
0.93382	0.48218	0.32385		0.63299	0.3676	1.0332		0.0094552	0.31955	1.1165
0.21429	0.12287	1.2731		0.32541	0.060627	1.2757		0.43705	0.02383	1.5716
0.019258	0.3935	1.0128		0.72335	0.11599	0.96479		0.096652	0.19145	1.4399
0.01658	0.77717	0.45356		0.071403	0.4696	0.37138		0.13406	0.12586	0.82905
0.1137	0.7677	0.67853		0.47058	0.48447	1.4339		0.69505	0.28588	1.2491
0.03696	0.61117	1.3179		0.26362	0.21714	1.1342		0.31376	0.26827	1.6398
0.25945	0.26243	1.31		0.15494	0.45732	1.2477		0.061263	0.21033	1.4539
0.23885	0.80724	0.92065		0.6117	0.37028	1.0522		0.37245	0.13172	1.5046
0.27309	0.47541	0.50632		0.80592	0.24621	0.71254		0.4305	0.28322	0.99173
0.11915	0.056602	1.637		0.58875	0.29676	0.4845		0.46076	0.132	0.94129
0.03778	0.50846	0.93274		0.25498	0.19592	1.5841		0.80864	0.36614	0.96333
0.2175	0.35643	1.1746		0.10754	0.094688	0.32153		0.54935	0.019812	0.88178
0.3378	0.55845	1.247		0.39533	0.59573	1.2118		0.010244	0.23347	0.83594
0.3716	0.59175	0.20495		0.43859	0.29011	0.60885		0.16245	0.72323	1.2368
0.60922	0.67638	0.70044		0.69293	0.13647	0.76089		0.1957	0.4766	1.2144
0.16831	0.31548	0.64897		0.1133	0.1985	0.26278		0.87621	0.071624	0.90034
0.53001	0.10967	1.4437		0.96523	0.38121	0.36344		0.011976	0.40375	0.7995
0.21597	0.084365	0.25816		0.45765	0.41909	1.185		0.56878	0.45843	1.0379
0.095428	0.011987	1.1559		0.3662	0.49206	1.2812		0.026658	0.039956	1.4778
0.28338	0.53104	1.1206		0.043975	0.19136	0.82318		0.19863	0.5837	1.3154
0.18498	0.43712	0.8542		0.18451	0.16633	1.4551		0.43575	0.32831	0.18347
0.029496	0.28334	1.1723		0.14393	0.60965	0.29353		0.054182	0.14084	0.097477
0.38789	0.41398	0.59949		0.35386	0.18516	1.0377		0.5401	0.32422	0.68592
0.273	0.014373	1.1367		0.012122	0.10464	1.1007		0.36922	0.544	0.62608
0.47624	0.46457	0.89708		0.33867	0.4223	0.11623		0.58277	0.35904	0.86848
0.59126	0.48842	1.0822		0.58611	0.43869	0.096485		0.89268	0.13998	0.76136
0.94233	0.33635	1.3315		0.44207	0.14699	0.7792		0.075627	0.86913	0.41606
0.24249	0.45591	0.97061		0.042309	0.65706	0.93977		0.54612	0.38326	0.97628
0.4609	0.28857	0.7945		0.11396	0.18518	1.3999		0.18712	0.69623	0.51643
0.81448	0.29682	0.98427		0.24027	0.25694	0.99104		0.5282	0.010717	1.5287
0.13511	0.31193	1.1674		0.20642	0.57981	1.2465		0.14748	0.08619	1.4238
0.27457	0.10482	0.30793		0.91094	0.055223	0.050833		0.20552	0.33172	1.4359
0.32608	0.39258	0.75068		0.12684	0.56733	1.2967		0.15441	0.2848	1.172
0.21428	0.2084	1.334		0.32348	0.68587	1.103		0.43401	0.016801	1.1127
0.14197	0.49189	0.36349		0.00033075	0.083168	1.5966		0.55538	0.19288	1.0563
0.083646	0.22178	0.52204		0.26784	0.3768	0.89911		0.13867	0.40578	0.58484
0.081591	0.36108	1.4752		0.22882	0.040891	1.1969		0.23221	0.75821	1.1801
0.67985	0.17807	1.2586		0.72963	0.59539	0.87375		0.68905	0.021964	0.82492
0.50208	0.62075	0.29698		0.67637	0.31879	1.0411		0.50164	0.24881	0.39843
0.17315	0.50638	1.3275		0.24607	0.2014	1.0976		0.29071	0.29257	0.64323
0.22626	0.3577	1.3361		0.13316	0.76018	0.88751		0.15574	0.54703	1.39
0.45095	0.1502	0.6652		0.56622	0.35818	0.64884		0.37653	0.1938	1.484
0.13368	0.16526	1.1149		0.24699	0.052071	1.2735		0.083089	0.65679	0.98488
0.40154	0.3928	0.80487		0.71058	0.35086	0.30673		0.11923	0.35526	1.6871
0.45784	0.52298	0.45772		0.49687	0.52089	0.8821		0.040464	0.1792	0.44462
0.47831	0.79891	0.34787		0.017982	0.65536	1.0385		0.29741	0.34078	1.047
0.39001	0.46667	0.87774		0.0762	0.46623	0.21519		0.24347	0.51813	0.54523
0.48591	0.46246	0.87903		0.5934	0.037143	0.98151		0.21535	0.018716	0.56881
0.12023	0.42201	1.3495		0.42264	0.038719	0.41697		0.26627	0.85361	0.60949
0.33331	0.40893	1.0518		0.013512	0.56908	0.45354		0.034745	0.67244	1.1866
0.8505	0.39199	0.9343		0.15359	0.098807	0.028849		0.39382	0.6067	0.31035
0.044965	0.12721	1.219		0.43744	0.68666	1.3809		0.66006	0.26717	0.89527
0.07824	0.27617	0.21453		0.024738	0.052184	0.59031		0.060522	0.21474	1.2669
0.011716	0.59207	1.1475		0.28648	0.33921	1.2153		0.11989	0.26157	0.92843
0.016121	0.76992	1.1638		0.67733	0.46113	0.43518		0.25128	0.20083	0.98281
0.079885	0.59215	1.0851		0.57384	0.12824	0.91754		0.17056	0.37744	0.97381
0.30564	0.16664	0.43311		0.63645	0.14336	0.50049		0.58458	0.23248	1.1322
0.19834	0.78565	1.081		0.404	0.16817	0.87972		0.0057524	0.3423	1.3145
0.36098	0.75655	0.20534		0.69337	0.056026	0.86767		0.06861	0.21499	0.89923
0.01436	0.042105	0.80097		0.23883	0.31913	0.46694		0.63152	0.56511	0.60677
0.15456	0.28282	0.40912		0.31638	0.43648	1.3678		0.4796	0.37514	1.0051
0.26795	0.34072	1.1768		0.085763	0.37417	1.3144		0.041172	0.11277	1.403
0.14547	0.75234	1.0921		0.27219	0.44717	1.0162		0.05237	0.030184	1.2196
0.44758	0.61131	0.13344		0.45667	0.32704	0.81209		0.2369	0.30175	1.3962
0.14812	0.48727	0.33565		0.77155	0.052513	1.0482		0.46661	0.15383	0.45866
0.52524	0.075241	0.92659		0.44871	0.20861	0.70798		0.65389	0.43041	1.0942
0.39315	0.20727	0.53685		0.36243	0.1927	0.75748		0.33431	0.089473	0.59333
0.23833	0.15027	1.2966		0.089232	0.4721	0.083573		0.024183	0.56284	1.3536
0.064577	0.83468	0.65738		0.37215	0.54554	0.57158		0.083932	0.92207	0.53846
0.20382	0.42182	0.66152		0.3184	0.13015	0.15692		0.23666	0.54965	1.2936
0.068355	0.20333	1.7151		0.63689	0.28115	0.09452		0.61583	0.17319	0.6367
0.18046	0.24737	1.1904		0.25522	0.17957	0.90073		0.13821	0.45719	0.15574
0.2578	0.53878	0.61623		0.98034	0.63452	0.62098		0.47953	0.62345	0.87528
0.35581	0.28995	0.4324		0.079966	0.41473	0.84824		0.17447	0.058995	1.9421
0.75281	0.077459	0.71166		0.13293	0.020926	1.0183		0.33923	0.58707	0.88542
0.64832	0.4202	0.53576		0.22427	0.38756	1.2158		0.26481	0.30605	1.0878
0.58436	0.44971	0.82852		0.13252	0.50459	0.38644		0.21647	0.069746	0.27009
0.28812	0.42067	0.69385		0.2475	0.2329	0.89983		0.59838	0.12361	1.107
0.57948	0.19063	0.58713		0.0094559	0.13769	0.87696		0.27005	0.10211	1.04
0.57106	0.55319	1.1237		0.32676	0.47731	0.50413		0.45589	0.53719	0.85797
0.016151	0.34962	1.0232		0.56936	0.63725	0.62307		0.47589	0.049817	0.82034
0.20178	0.15833	0.76144		0.3674	0.053846	0.94156		0.12325	0.5313	1.2642
0.29375	0.37431	1.2688		0.079545	0.69183	0.94769		0.4419	0.27529	1.2886
0.26883	0.044565	1.0451		0.17024	0.2126	0.82502		0.25014	0.71798	0.91408
1.0344	0.39553	0.44212		0.57602	0.10242	0.93578		0.48341	0.06993	1.253
0.2931	0.4222	0.20018		0.093432	0.58307	0.69854		0.27187	0.0080482	1.4696
0.06867	0.49563	1.6635		0.75369	0.20882	0.23857		0.21615	0.42517	1.2508
0.23145	0.57913	1.7539		0.22446	0.51933	1.361		0.40401	0.14332	0.98747
0.86146	0.034075	0.48724		0.24228	0.79532	0.65096		0.68572	0.054577	0.64492
0.47044	0.63445	0.41302		0.10802	0.18363	1.2646		0.10297	0.2801	1.0309
0.071471	0.39848	0.67993		0.25449	0.28587	0.67011		0.22667	0.8065	1.0754
0.11782	0.47922	1.2827		0.42809	0.71697	0.93547		0.90096	0.23666	1.0561
0.46727	0.15781	0.72491		0.15278	0.09283	1.1272		0.4625	0.2287	0.58843
0.16785	0.12415	0.45516		0.63843	0.3701	0.40257		0.30771	0.46612	0.83113
0.36501	0.14793	0.75553		0.74109	0.1955	0.79912		0.12895	0.44169	0.87513
0.26923	0.94089	0.6482		0.37962	0.24863	1.3893		0.46725	0.13589	1.3308
0.42997	0.60055	0.41541		0.071955	0.69522	0.47626		0.091386	0.70676	1.2381
0.40833	0.69783	0.3669		0.63243	0.35262	0.24261		0.026219	0.55334	1.3722
0.3261	0.51704	1.0617		0.36947	0.16808	1.1775		0.032346	0.043546	0.77373
0.67298	0.42595	0.53457		0.6516	0.22109	0.66444		0.37269	0.20108	1.0699
0.17272	0.22649	1.1681		0.53707	0.55137	0.63743		0.31099	0.7471	0.47157
0.22232	0.24673	1.284		0.14333	0.61825	0.84876		0.083706	0.4513	1.1114
0.66167	0.26997	0.87857		0.12272	0.51878	0.28476		0.18095	0.56993	0.60706
0.1291	0.0070863	1.1705		0.30497	0.18799	0.69646		0.7445	0.24533	0.67582
0.12472	0.24191	1.1147		0.40993	0.28887	0.51269		0.012323	0.29052	1.4411
0.17457	0.5409	1.0215		0.10478	0.62324	0.58042		0.082923	0.18164	1.3251
0.039375	0.60393	0.78375		0.0064679	0.004252	0.70564		0.1299	0.49981	0.30696
0.074601	0.46268	1.3054		0.43538	0.57167	1.0185		0.31831	0.3858	0.49704
0.15816	0.4818	0.92663		0.21505	0.33413	0.65593		0.41121	0.52268	1.4876
0.22969	0.26559	1.265		0.2852	0.62597	0.96697		0.097474	0.2541	0.64164
0.24903	0.60956	1.0243		0.41668	0.33532	0.85275		0.048962	0.00026283	0.38772
0.31115	0.52924	1.3882		0.57239	0.052793	0.52267		0.8833	0.20051	0.83027
0.24896	0.069901	0.60636		0.47697	0.10337	0.78378		0.37396	0.20417	0.78555
0.04057	0.085904	0.78503		0.61052	0.0056794	1.118		0.035627	0.23472	1.4674
0.25281	0.21674	0.80429		0.22975	0.60128	0.71577		0.16477	0.39803	1.763
0.32235	0.58722	1.129		0.080856	0.481	0.56111		0.089429	0.42826	1.1033
0.30887	0.44815	0.22275		0.0089343	0.28143	1.3362		0.70389	0.091329	0.49424
0.25521	0.36076	0.99314		0.28455	0.38217	1.3495		0.80821	0.38609	0.46784
0.33864	0.17984	0.54644		0.40913	0.23421	1.5928		0.37082	0.0034649	0.087327
0.47635	0.41235	0.91038		0.62367	0.099394	0.79895		0.09331	0.31803	1.0814
0.039172	0.43694	0.42852		0.59699	0.1493	0.92426		0.31429	0.67606	0.91125
0.11562	0.29499	0.28197		0.40037	0.28468	0.23692		0.074902	0.64003	1.0562
0.18531	0.13085	1.015		0.059882	0.63545	0.2526		0.88935	0.1732	1.7808
0.050741	0.20947	1.5042		0.34347	0.69142	0.85708		0.74729	0.25295	0.51391
0.27103	0.51564	1.25		0.26463	0.2468	0.63037		0.02954	0.44618	0.36059
0.13762	0.32219	0.19077		0.60079	0.48038	0.79931		0.42672	0.35089	1.2855
0.478	0.22944	1.1948		0.34883	0.19253	0.70195		0.12101	0.083212	1.5563
0.48093	0.15585	0.64948		0.73061	0.52251	0.32023		0.23732	0.6013	1.0275
0.5556	0.40691	0.93605		0.58796	0.41832	1.4056		0.31775	0.30002	1.5983
0.68502	0.34655	0.24083		0.04732	0.28343	1.5227		0.25122	0.25626	1.2977
0.081706	0.38613	0.82856		0.010675	0.24988	0.22336		0.51318	0.10313	0.86367
0.68115	0.31524	1.1019		0.36146	0.54743	1.2008		0.72943	0.059239	0.72238
0.65617	0.4001	0.77162		0.25051	0.31127	0.21546		0.16277	0.46746	0.99782
0.14151	0.29266	0.60466		0.23767	0.2624	0.73648		0.72811	0.30273	0.96693
0.23034	0.05538	1.085		0.14119	0.017484	1.5449		0.11987	0.48046	1.3638
0.42998	0.14035	0.62602		0.20105	0.62283	1.1869		0.6543	0.37427	0.7079
0.043058	0.15829	0.80141		0.47946	0.70089	1.0043		0.31511	0.80961	1.1239
0.9681	0.45435	0.62278		0.022779	0.76139	1.0202		0.30471	0.093026	1.4121
0.17125	0.39688	1.013		0.098627	0.4629	0.87327		0.42302	0.061929	0.92258
0.31227	0.66536	0.6611		0.78771	0.27239	1.4672		0.3593	0.38668	1.4387
0.56604	0.080265	0.82115		0.0065791	0.50939	1.3826		0.24072	0.75088	0.37677
0.45645	0.58348	0.4642		0.64855	0.34974	0.69706		0.49254	0.24869	1.1106
0.084678	0.2078	0.42579		0.29442	0.70539	1.0142		0.55508	0.076039	0.46671
0.36558	0.45243	1.1817		0.060208	0.94688	1.0286		0.018988	0.19111	1.3953
0.51568	0.27731	0.92096		0.23408	0.28881	1.5209		0.42024	0.73073	0.44595
0.34252	0.068385	1.4113		0.2611	0.076769	1.1108		0.82818	0.040993	1.1706
0.31677	0.077567	1.1601		0.48417	0.67011	0.50272		0.52999	0.21742	0.19728
0.40288	0.69579	0.26901		0.075889	0.14626	1.5602		0.41649	0.49169	1.2318
0.42717	0.47698	0.46695		0.48421	0.33554	1.3156		0.33691	0.35679	1.1778
0.34186	0.62737	0.22424		0.66833	0.067786	1.229		0.42787	0.0076578	0.96193
0.21001	0.42723	0.71275		0.24468	0.45999	1.5145		0.064854	0.80271	1.2254
0.55324	0.445	0.81946		0.24456	0.50267	1.1075		0.16583	0.6623	1.3717
0.061515	0.28315	0.83041		0.6493	0.22225	0.95305		0.063954	0.039421	1.208
0.2476	0.31933	0.74358		0.14251	0.36247	1.336		0.45441	0.20227	1.506
0.76438	0.070018	1.1377		0.59548	0.37523	0.65052		0.20746	0.66782	0.46984
0.010724	0.093751	1.1406		0.52978	0.63453	1.3087		0.29313	0.022342	1.3076
0.16964	0.25247	0.45339		0.072554	0.71301	1.1563		0.24571	0.47238	0.73328
0.17047	0.57609	0.84906		0.069129	0.41843	0.28698		0.069398	0.46936	0.9149
0.042912	0.63272	0.68957		0.40438	0.31449	0.36452		0.52115	0.3827	0.80649
0.051119	0.37391	1.5803		0.18454	0.27478	1.0596		0.89055	0.16948	0.71615
0.067561	0.32029	0.54085		0.10802	0.12747	0.55731		0.43001	0.27065	1.1259
0.16008	0.44728	1.1826		0.19485	0.32053	0.87314		0.20758	0.068619	1.0833
0.074941	0.54336	1.2288		0.4122	0.11611	0.75382		0.088637	0.70376	0.54373
0.3431	0.41465	1.1616		0.70958	0.45671	1.3822		0.33078	0.4135	0.32702
0.18868	0.22565	0.77519		0.10809	0.23839	1.353		0.4237	0.33021	1.1896
0.034026	0.18245	0.8246		0.49484	0.23287	0.34382		0.29143	0.3299	0.95105
0.33793	0.1839	0.67526		0.19559	0.0019803	1.4982		0.15032	0.064349	1.074
0.41427	0.43698	0.59857		0.61764	0.23058	1.4415		0.78114	0.41479	0.22455
0.26205	0.2576	0.81652		0.47748	0.12365	1.3628		0.25324	0.17278	1.1579
0.18801	0.27805	1.2337		0.027396	0.5703	1.0655		0.22566	0.15352	1.2535
0.16323	0.16663	0.11698		0.13724	0.47327	1.5915		0.13411	0.26596	1.6681
0.59367	0.2235	0.20629		0.28503	0.045998	1.4324		0.060802	0.31789	1.0471
0.017971	0.46787	0.17848		0.29836	0.57289	0.63333		0.63141	0.31303	0.78194
0.13222	0.15561	0.22053		0.5945	0.2174	1.0463		0.5843	0.37835	0.88037
0.28781	0.12713	0.83469		0.84991	0.074174	0.50005		0.30834	0.057777	0.67005
0.13409	0.20156	1.3509		0.94393	0.16214	0.84577		0.14827	0.41202	0.65257
0.3668	0.49665	0.79486		0.37571	0.37934	0.27467		0.16932	0.73897	1.1953
0.22303	0.47834	0.26779		0.13154	0.68314	0.68288		0.23581	0.69345	1.3685
0.23026	0.1028	1.0065		0.2482	0.65239	0.75727		1.0439	0.097952	0.91264
0.49957	0.12682	0.65536		0.30532	0.1009	0.36253		0.56761	0.35391	0.92106
0.61255	0.49232	1.1376		0.47728	0.55419	1.4763		0.023429	0.44145	0.20022
0.40835	0.23154	0.20604		0.35448	0.29445	1.5198		0.33345	0.19633	0.98305
0.037771	0.44167	0.57339		0.52102	0.4886	1.018		0.13044	0.064172	1.0765
0.69882	0.25744	0.3233		0.59029	0.37266	0.71183		0.29367	0.46108	1.1823
0.54681	0.47094	0.95683		0.013653	0.27448	1.1557		0.077547	0.14695	0.86465
0.25783	0.37659	0.99594		0.0014557	0.26118	0.16927		0.071744	0.38898	1.3059
0.14949	0.15481	0.9454		0.31205	0.4905	1.1001		0.43429	0.042839	0.92354
0.23007	0.13279	0.48022		0.24604	0.23349	0.28804		0.51915	0.19598	0.77886
0.0121	0.15278	0.94376		0.1765	0.28449	1.1068		0.26291	0.39102	0.80782
0.8883	0.35827	1.0002		0.064105	0.29556	1.3544		0.50598	0.5354	0.94006
0.18401	0.39298	0.85354		0.55633	0.49597	1.0094		0.21351	0.74135	1.1788
0.10138	0.37978	0.72908		0.1291	0.59979	1.086		0.46071	0.42112	1.0231
0.50257	0.032483	1.3151		0.087176	0.86799	0.99944		0.038557	0.90212	1.7378
0.32415	0.61281	0.36303		0.40885	0.39473	1.0273		0.13254	0.26605	1.056
0.2305	0.50791	0.85147		0.53912	0.15581	1.0442		0.32501	0.18262	0.26549
0.41078	0.15554	0.98081		0.35361	0.47948	1.2052		0.31226	0.72043	0.67429
0.13108	0.046518	0.76984		0.64318	0.26871	0.91841		0.51065	0.44805	1.3323
0.28117	0.081173	0.58667		0.23699	0.61571	0.80789		0.46124	0.17059	0.42672
0.40078	0.65856	0.34647		0.16624	0.80685	0.77978		0.24342	0.017345	1.3287
0.47425	0.49576	1.2316		0.20989	0.29708	1.0613		0.42485	0.61136	1.1807
0.30488	0.59882	0.49983		0.28081	0.051104	0.99305		0.52507	0.119	1.3726
0.33726	0.35578	0.77848		0.23443	0.090224	1.1891		0.49724	0.22358	0.91839
0.45545	0.30979	0.96162		0.76048	0.33372	1.1702		0.31576	0.35619	1.0992
0.30127	0.11484	1.0872		0.58221	0.31547	0.42609		0.20863	0.57279	1.2041
0.28546	0.3326	1.3655		0.26377	0.37835	1.4867		0.33385	0.034049	1.3825
0.15101	0.088918	1.5565		0.24005	0.38776	0.9513		0.010271	0.98655	0.90935
0.14602	0.25148	0.91207		0.58462	0.070163	0.56216		0.029118	0.79122	1.4035
0.45828	0.58453	0.95906		0.21327	0.039834	1.2682		0.1117	0.074121	1.0077
0.24483	0.65459	0.91295		0.81216	0.17432	1.2213		0.22328	0.21082	1.2462
0.062003	0.41363	1.3989		0.0046013	0.52614	1.2177		0.36515	0.78296	0.41046
0.034835	0.26366	1.0156		0.095376	0.6633	0.52631		0.070887	0.2376	1.0098
0.090922	0.48895	0.76298		0.13883	0.36705	0.34449		0.01147	0.038768	1.0043
1.0825	0.46989	0.57789		0.52098	0.16624	1.7372		0.058415	0.57608	1.3532
0.22359	0.49959	0.96372		0.44699	0.27544	0.59946		0.61971	0.18316	0.16217
0.23411	0.37489	1.5192		0.48689	0.38483	0.68464		0.79466	0.13507	0.65709
0.14849	0.12979	0.92292		0.060605	0.024084	0.39674		0.30292	0.21155	1.1588
0.021799	0.16508	0.48625		0.43296	0.41394	1.0663		0.28901	0.046313	0.78841
0.36049	0.19068	0.70753		0.48849	0.22116	1.2889		0.027732	0.64714	1.1216
0.60222	0.50209	0.82393		0.65778	0.15884	0.69019		0.46438	0.55994	0.84218
0.45769	0.31037	1.0706		0.267	0.14765	1.3279		0.48045	0.44555	1.1117
0.47055	0.33186	1.1996		0.38784	0.23956	0.089752		0.2795	0.44083	0.2587
0.38578	0.16365	0.79138		0.42183	0.089707	1.0034		0.47045	0.01038	1.2904
0.80481	0.23724	0.49155		0.42144	0.061163	1.3584		0.74965	0.3061	0.30669
0.34383	0.19537	1.9425		0.51715	0.14048	0.76332		0.66507	0.073695	1.3303
0.21512	0.44876	1.0182		0.19509	0.55532	1.0718		0.15236	0.045197	1.5842
0.3158	0.24333	0.20106		0.10455	0.50668	1.2979		0.15227	0.40837	1.4437
0.49147	0.20495	0.96277		0.21203	0.072056	1.2743		0.60723	0.25881	0.92923
0.075991	0.28581	1.3825		0.33018	0.52683	1.2541		0.13514	0.1422	0.45422
0.47002	0.7044	0.90368		0.15617	0.10718	0.35675		0.24608	0.037487	0.23733
0.29193	0.51594	1.0469		0.84349	0.15445	0.55862		0.10126	0.5271	1.3143
0.17061	0.25878	0.61465		0.72838	0.23477	0.65369		0.21774	0.47163	0.94
0.69628	0.14686	0.13819		0.44654	0.18936	1.0834		0.69887	0.017849	0.91691
0.69156	0.5257	0.9341		0.098345	0.64701	1.0207		0.15972	0.55947	0.19952
0.54837	0.29893	0.15862		0.14176	0.71016	0.14304		0.41057	0.17443	0.77634
0.074498	0.40101	1.1319		0.48927	0.19273	1.3435		0.18707	0.021651	1.1452
0.68405	0.12923	0.7384		0.81778	0.52784	0.98504		0.2978	0.11662	1.3321
0.62816	0.39459	0.86839		0.11105	0.2677	1.6559		0.14709	0.1761	0.93912
0.37073	0.22668	0.98383		0.35462	0.41082	1.0083		0.0027905	0.28474	0.35677
0.31145	0.2884	1.361		0.41461	0.43123	0.3903		0.57423	0.22907	0.50331
0.18322	0.069942	0.73739		0.040777	0.26531	1.1869		0.48776	0.22577	1.0468
0.02717	0.17488	0.61114		0.23686	0.046995	1.7963		0.40903	0.29384	0.66636
0.73957	0.63775	0.96707		0.18372	0.58481	0.89099		0.53658	0.64463	0.80324
0.15778	0.32341	1.1243		0.20229	0.2189	0.64569		0.5085	0.66253	1.153
0.2595	0.37862	1.5101		0.10695	0.41303	1.0795		0.33326	0.74703	1.3243
0.53211	0.17836	1.1603		0.14198	0.33036	1.0079		0.14618	0.26833	1.7032
0.31338	0.55911	0.51804		0.29462	0.61277	0.38344		0.5999	0.30255	0.23792
0.22561	0.073503	1.4638		0.2034	0.65029	1.134		0.60881	0.11431	1.305
0.20221	0.51597	0.97155		0.050465	0.91554	0.71549		0.16237	0.79417	0.62534
0.41529	0.25103	0.52824		0.48537	0.17135	0.98775		0.51454	0.41565	0.68314
0.032158	0.018252	0.66834		0.25378	0.56735	1.1188		0.42739	0.084179	0.82684
0.069522	0.082461	1.1352		0.64698	0.16043	1.0716		0.20572	0.20382	1.1168
0.56638	0.36373	1.1821		0.32126	0.58851	0.70316		0.4188	0.41419	1.1195
0.55625	0.47369	1.041		0.25663	0.76293	0.17404		0.39548	0.29459	0.77521
0.58308	0.24602	0.54788		0.34258	0.48564	0.42846		0.56646	0.097042	0.78385
0.43761	0.56868	1.246		0.20943	0.0096807	1.344		0.46431	0.44599	1.0054
0.51578	0.45803	0.98094		0.33615	0.5278	0.10519		0.074708	0.36197	0.94634
0.24428	0.1458	1.0635		0.30086	0.10279	1.1573		0.43523	0.14573	1.3209
0.22959	0.30849	1.0205		0.50178	0.68622	0.97272		0.22494	0.63464	0.40965
0.098889	0.22848	0.88586		0.61566	0.0081778	1.3147		0.009029	0.2248	1.1448
0.26793	0.60847	0.62395		0.1688	0.39581	0.81567		0.23711	0.18333	0.59895
0.28695	0.72858	1.3292		0.30464	0.092453	0.49376		0.39084	0.77592	0.15439
0.15853	0.45239	1.1593		0.4043	0.14563	0.77407		0.00019363	0.018447	1.6841
0.10951	0.60617	0.59587		0.29169	0.057339	1.2675		0.039782	0.0037648	1.2113
0.76031	0.50314	0.2001		0.44208	0.017684	1.4169		0.0065734	0.54551	1.3258
0.19258	0.67274	0.79366		0.12747	0.55332	1.3458		0.43306	0.1529	0.31169
0.1804	0.33152	1.1818		0.022702	0.63341	1.0897		0.6191	0.10862	1.2119
0.17428	0.21351	0.70505		0.25103	0.42122	0.92166		0.31697	0.03123	1.1907
0.048299	0.31264	0.76021		0.40034	0.29851	1.5116		0.31443	0.07193	0.25732
0.32077	0.27075	1.0401		0.2837	0.19308	0.56944		0.30817	0.65625	1.0968
0.36977	0.68511	0.73078		0.56007	0.46036	1.1388		0.59751	0.59186	0.92023
0.35785	0.20782	0.33627		0.081903	0.019505	0.36411		0.34636	0.62963	1.4952
0.43516	0.3414	0.80678		0.46387	0.37904	1.1268		0.3298	0.022367	1.1637
0.16452	0.20386	1.3108		0.46742	0.10411	1.6974		0.91478	0.39176	0.46385
0.79686	0.3262	0.13987		0.61304	0.077289	1.6292		0.70639	0.058198	1.1599
0.052924	0.48875	0.61191		0.049184	0.24188	1.1571		0.24098	0.20789	1.2025
0.37201	0.21008	0.36319		0.61197	0.27937	0.60088		0.0031923	0.61849	1.3143
0.34923	0.30875	0.67128		0.42154	0.16619	1.5901		0.055056	0.0095669	0.29557
0.12894	0.296	1.0868		0.52819	0.27203	1.3267		0.79732	0.2267	0.72155
0.019974	0.56406	1.0529		0.47611	0.095824	0.33268		0.082331	0.1491	0.081624
0.55619	0.23318	0.50273		0.0054745	0.4542	1.1842		0.29539	0.15508	0.56922
0.19808	0.83342	0.15027		0.020807	0.74363	0.80604		0.23448	0.47424	0.73584
0.50024	0.5638	0.14704		0.17726	0.68804	0.96334		0.21353	0.50665	1.2657
0.09215	0.16743	0.29766		0.085432	0.28225	1.3735		0.63053	0.17843	0.73544
0.61322	0.11831	0.64859		0.64663	0.28462	1.546		0.090985	0.58138	0.1097
0.46029	0.39272	0.24318		0.51721	0.202	1.0109		0.32085	0.31997	1.2599
0.24867	0.3233	0.10936		0.22908	0.21481	1.2892		0.29519	0.055018	1.1519
0.18662	0.4463	1.2337		0.037209	0.55548	0.41634		0.058067	0.069505	1.4689
0.27101	0.22507	0.95473		0.13352	0.60084	1.1661		0.27188	0.36276	1.2364
0.051611	0.36014	0.79842		0.60016	0.093023	1.4918		0.10632	0.13054	0.54217
0.13533	0.40467	1.0193		0.36858	0.49545	0.86569		0.5714	0.18294	1.2546
0.21862	0.21046	0.67869		0.3845	0.38601	1.4511		0.48981	0.13065	1.3056
0.42386	0.26189	0.65316		0.71119	0.57718	1.1267		0.41232	0.35485	0.71746
0.26529	0.76681	1.1076		0.099284	0.64381	0.24025		0.47477	0.53308	0.15665
0.21406	0.060692	1.102		0.030014	0.55094	1.3008		0.2655	0.78092	0.84655
0.19409	0.51815	0.62919		0.17409	0.05632	1.782		0.48858	0.61221	0.90392
0.41477	0.22833	0.40635		0.038576	0.74235	1.3609		0.0039827	0.6447	1.2754
0.079073	0.095534	1.0742		0.38682	0.040736	0.81561		0.011466	0.29527	1.3835
0.37803	0.42233	0.82317		0.26918	0.093514	1.2429		0.75753	0.23559	0.24733
0.45733	0.33461	1.0971		0.18773	0.08506	0.73898		0.55239	0.18754	1.2491
0.48942	0.41697	0.10116		0.27597	0.34353	1.0387		0.031303	0.83923	0.9104
0.32364	0.35701	1.6049		0.49657	0.37043	0.73051		0.6626	0.40811	0.58671
0.22163	0.010273	0.34789		0.27645	0.79149	1.5393		0.44477	0.11623	0.70839
0.18576	0.19533	0.9771		0.38664	0.39101	0.6018		0.11309	0.56584	1.507
0.014029	0.3641	1.2315		0.56623	0.1164	0.77177		0.28284	0.22852	0.70638
0.055753	0.065773	1.199		0.066362	0.33824	1.2861		0.42376	0.31387	1.369
0.18463	0.65824	0.77628		0.63196	0.028571	1.2135		0.63313	0.030148	0.52726
0.28047	0.74872	0.43805		0.47526	0.48822	0.85832		0.34708	0.61202	1.6382
0.2201	0.45431	0.34992		0.40398	0.3497	0.9329		0.38189	0.51968	0.86175
0.10003	0.104	0.92312		0.18408	0.0080832	1.193		0.64535	0.0098357	1.0246
0.066349	0.79709	0.54403		0.20519	0.67916	0.32182		0.24624	0.85324	0.7419
0.79666	0.51591	0.29583		0.2356	0.16156	1.7176		0.042383	0.59498	0.37006
0.30354	0.54415	0.85457		0.54465	0.78333	0.53077		0.032547	0.19587	0.92392
0.29983	0.44003	1.5899		0.87173	0.14799	0.97224		0.28201	0.3362	1.3822
0.0012856	0.15089	0.93251		0.48169	0.60853	0.74901		0.10965	0.75692	0.5543
0.15522	0.37264	0.59957		0.18888	0.38341	0.73021		0.028319	0.3099	0.99588
0.39749	0.79083	0.32784		0.33289	0.12734	1.4547		0.0051462	0.1537	1.618
0.4665	0.10892	0.28452		0.35927	0.089404	1.362		0.011373	0.49669	0.94566
0.38933	0.41612	0.40294		0.41175	0.096518	1.5418		0.3944	0.077413	0.31898
0.14346	0.16747	1.1039		0.85918	0.25535	0.59459		0.78017	0.26641	0.48972
0.38378	0.1417	1.0989		0.33522	0.75077	1.2195		0.11865	0.088061	1.1101
0.16615	0.51692	0.43363		0.14159	0.57846	1.6294		0.044646	0.01118	0.85127
0.34661	0.24387	0.61728		0.13614	0.39846	1.0814		0.014482	0.48493	1.2934
0.30666	0.34525	1.1409		0.66812	0.10659	1.6693		0.36546	0.47347	0.8646
0.18807	0.04546	1.1826		0.52693	0.01692	0.39625		0.39007	0.64319	0.90038
0.40847	0.60043	0.68648		0.73478	0.61017	0.72271		0.15253	0.69657	0.24533
0.20621	0.18182	0.76313		0.03684	0.066019	1.1323		0.27775	0.069568	0.69756
0.090102	0.58706	1.009		0.24811	0.6848	0.43816		0.77425	0.35963	0.83953
0.51826	0.20528	0.26696		0.37378	0.15806	0.84462		0.72728	0.095535	1.1461
0.236	0.60687	0.98714		0.73547	0.17146	1.5544		0.38833	0.24754	1.2098
0.42556	0.45398	0.37417		0.030853	0.053456	1.5856		0.080014	0.71236	0.92807
0.035715	0.20091	0.54263		0.80306	0.14982	0.28763		0.019582	0.24609	0.48513
0.72489	0.094755	0.86208		0.41754	0.17784	1.6137		0.56329	0.048814	0.92726
0.43711	0.2189	0.94956		0.22449	0.14904	1.4018		0.23794	0.072165	0.25201
0.18139	0.16407	0.18856		0.4154	0.092955	0.71544		0.64276	0.24874	0.19037
0.44701	0.067815	0.99203		0.27977	0.48376	1.3217		0.089376	0.43679	0.59605
0.12397	0.032503	0.29596		0.10974	0.80858	0.93636		0.17109	0.51145	0.81188
0.87372	0.60018	0.1734		0.3782	0.28346	1.3821		0.63581	0.043087	1.2233
0.032064	0.35045	0.62517		0.14255	0.53154	0.49316		0.34398	0.42711	0.81045
0.4817	0.44759	1.0638		0.20298	0.23604	1.1251		0.020496	0.64677	0.55643
0.2711	0.017164	1.2515		0.79301	0.12324	1.4675		0.2016	0.070654	1.141
0.14833	0.53896	0.17638		0.5028	0.032778	1.1017		0.32269	0.10307	0.99888
0.4265	0.18059	0.41295		0.26902	0.00069892	1.3121		0.12034	0.11386	0.90131
0.38461	0.018723	0.17294		0.071768	0.50625	0.44791		0.027324	0.4427	0.85857
0.08235	0.14713	1.559		0.11164	0.67068	1.2135		0.0055671	0.3385	0.15357
0.33243	0.5404	1.1748		0.76338	0.14182	0.96398		0.45169	0.21836	0.81539
0.46464	0.37491	0.63383		0.43273	0.34043	1.2889		0.40961	0.19954	1.6293
0.28046	0.77702	0.43462		0.34235	0.44942	0.5719		0.12242	0.38412	1.0781
0.31992	0.43137	0.2209		0.67758	0.55985	1.2544		0.62344	0.46166	0.47012
0.23906	0.74106	0.88501		0.17312	0.56442	0.34611		0.041566	0.57997	0.62127
0.59928	0.3397	0.50859		0.31181	0.59805	1.628		0.53579	0.78503	0.6335
0.13267	0.056979	0.32748		0.46327	0.59613	1.2551		0.19684	0.66338	0.88029
0.29552	0.23818	0.79997		0.086751	0.011301	0.94869		0.032024	0.26806	1.3542
0.11172	0.21503	0.66262		0.10631	0.14273	0.91002		0.46116	0.00016849	1.5091
0.040627	0.009886	1.071		0.19258	0.14341	1.0577		0.028786	0.73579	0.92272
0.35528	0.49033	0.79403		0.18861	0.31538	0.76834		0.76954	0.31531	0.37113
0.21624	0.35783	0.71382		0.35596	0.55962	0.84329		0.43802	0.26967	0.22324
0.12882	0.11536	0.36742		0.13922	0.81653	0.97304		0.040842	0.76453	1.4456
0.1852	0.79085	0.71656		0.34778	0.36472	0.87094		0.21855	0.48852	0.58528
0.62768	0.67599	0.37931		0.60089	0.073878	0.31798		0.20219	0.57045	1.1485
0.32576	0.42477	1.2384		0.24778	0.32322	1.3269		0.65452	0.050807	0.19161
0.37642	0.58916	0.73187		0.48045	0.11573	0.86888		0.67693	0.1665	0.94695
0.014327	0.20222	0.70753		0.4861	0.79315	1.2434		0.44501	0.41165	1.1639
0.036794	0.50489	0.31942		0.1608	0.24067	0.48204		0.44135	0.25723	1.3426
0.37636	0.33192	0.942		0.33746	0.25062	0.40933		0.54873	0.096296	0.81021
0.36861	0.41697	0.41635		0.13198	0.66841	0.20268		0.014409	0.88527	0.89476
0.48532	0.028579	0.21237		0.59341	0.3228	0.88194		0.27131	0.27461	0.80011
0.36181	0.65	0.072624		0.50728	0.55473	1.3892		0.055112	0.18122	0.40853
0.30329	0.05636	0.82748		0.5652	0.088641	1.2046		0.62008	0.23265	0.95819
0.26156	0.037663	0.49816		0.40145	0.52678	0.60317		0.37983	0.73482	0.61325
0.05472	0.56131	0.26888		0.1537	0.44124	1.4753		0.01681	0.37493	1.6538
0.32693	0.20553	0.94256		0.47065	0.023966	1.5797		0.12765	0.45931	0.16747
0.1595	0.23514	0.81864		0.30387	0.34272	1.7673		0.35212	0.11367	0.87184
0.38734	0.69681	0.086393		0.41403	0.06405	1.1688		0.80095	0.28132	0.4523
0.17243	0.11989	0.5942		0.89995	0.40879	0.91352		0.42993	0.00023797	1.2306
0.1091	0.50106	0.7738		0.42178	0.58004	1.1285		0.04547	0.070398	0.69887
0.38376	0.22652	0.3197		0.011802	0.47236	1.1292		0.14444	0.37467	1.8441
0.23206	0.60683	0.87971		0.07421	0.3123	1.4155		0.50092	0.41776	1.078
0.42511	0.53235	0.15662		0.47006	0.16057	0.4226		0.32183	0.51083	0.45347
0.06355	0.19792	1.0988		0.57782	0.050882	0.62902		0.26853	0.50232	1.1519
0.57911	0.05132	0.29328		0.40507	0.42117	0.61338		0.40472	0.056352	1.2503
0.45297	0.45353	0.56713		0.081763	0.25852	1.1714		0.66772	0.19563	1.1875
0.17581	0.17315	0.34901		0.13123	0.7421	0.90875		0.76662	0.04821	1.0764
0.3508	0.43915	0.28728		0.39978	0.21123	0.99824		0.074086	0.0014741	1.7675
0.28068	0.048845	0.79268		0.56292	0.46089	0.77675		0.057322	0.78908	0.97644
0.36923	0.071632	0.48935		0.17293	0.071808	1.527		0.16934	0.40253	1.0588
0.014609	0.34984	0.77742		0.57885	0.29311	1.0134		0.37063	0.065135	0.67134
0.20207	0.090548	1.0715		0.47112	0.45384	0.77568		0.06796	0.20486	0.63343
0.35203	0.58249	1.073		0.084644	0.39483	1.282		0.11844	0.63035	0.42889
0.018392	1.1132	0.34218		0.50071	0.16152	0.81456		0.098648	0.68965	1.5603
0.19189	0.078411	1.0201		0.034208	0.94737	0.66676		0.57959	0.065801	1.2489
0.31924	0.21787	0.83333		0.22203	0.1425	1.5392		0.36423	0.27916	1.1938
0.40045	0.26269	0.78096		0.085649	0.87925	0.30392		0.10189	0.55333	0.93646
0.023118	0.14313	0.95834		0.039999	0.54067	0.75376		0.34029	0.224	1.4227
0.49119	0.15171	0.7864		0.67354	0.53518	0.24818		0.37686	0.35391	0.37943
0.23864	0.7178	1.1149		0.68995	0.080116	1.0866		0.15986	0.034363	1.2186
0.35834	0.47423	0.4242		0.38765	0.032503	0.47826		0.02446	0.39911	0.8993
0.2988	0.46256	0.94968		0.37823	0.17103	0.80865		0.19277	0.39871	0.57983
0.49934	0.39204	0.7039		0.018304	0.39482	0.54013		0.14274	0.12507	1.4964
0.19456	0.041664	0.47926		0.31131	0.65919	1.023		0.090749	0.22821	1.8426
0.50763	0.35127	1.1266		0.67605	0.024316	0.22328		0.69968	0.6466	1.1545
0.69649	0.64401	0.71759		0.42275	0.53713	1.1294		0.52253	0.51193	0.71808
0.17894	0.54423	0.70677		0.23046	0.6179	0.76251		0.23809	0.89495	1.1223
0.17665	0.03549	1.1082		0.76473	0.44581	0.74436		0.027449	0.33927	1.3037
0.17377	0.71247	0.77903		0.10335	0.65568	0.55985		0.084769	0.47275	1.4519
0.52314	0.43468	0.65677		0.075403	0.44262	1.3506		0.35035	0.19699	1.4719
0.089287	0.35216	1.0808		0.096787	0.21814	0.97557		0.068004	0.67605	1.2002
0.15949	0.062491	0.3114		0.29834	0.89153	0.96208		0.70057	0.19217	0.066038
0.047816	0.76515	0.46284		0.3086	0.24163	1.0008		0.40062	0.43762	1.2134
0.76152	0.364	1.16		0.02749	0.10709	0.92976		0.023678	0.83127	1.3188
0.15886	0.015748	1.1851		0.23271	0.13707	0.90424		0.26843	0.45397	1.5207
0.44751	1.0438	0.2522		0.13679	0.18995	0.70851		0.39471	0.29127	1.6428
0.077574	0.22182	0.68039		0.55487	0.31034	1.2634		0.66197	0.01517	0.81225
0.2702	0.39745	0.40247		0.084384	0.95805	0.63149		0.7214	0.23893	1.0675
0.19742	0.38889	0.81814		0.10546	0.45384	0.77638		0.58428	0.35209	0.36805
0.38818	0.064617	1.0599		0.92211	0.15747	0.50598		0.50292	0.36501	1.1503
0.38992	0.13059	1.0731		0.06995	0.20972	1.1502		0.42918	0.030935	1.36
0.42167	0.52071	0.62816		0.4308	0.35172	1.1062		0.23767	0.85675	0.9565
0.32736	0.044023	0.7433		0.56315	0.44519	0.089904		0.31492	0.34857	1.0212
0.90172	0.62984	0.95317		0.32286	0.72197	0.52269		0.044949	0.23985	0.23321
0.59754	0.587	1.0712		0.24415	0.093691	0.90128		0.71543	0.39964	0.58802
0.37855	0.029162	0.74852		0.28049	0.46949	0.12207		0.2556	0.5985	1.4764
0.20404	0.42786	0.22244		0.03012	0.75541	0.51576		0.14323	0.17489	1.2149
0.42568	0.31897	0.93268		0.8085	0.070252	0.97719		0.2502	0.40701	1.4026
0.16226	0.22775	1.0035		0.29425	0.50118	1.0005		0.12525	0.57672	1.1993
0.096731	0.09979	0.32849		0.52354	0.15175	0.36958		0.16408	0.38049	1.3733
0.15502	0.73784	0.010784		0.43031	0.40055	0.58888		0.68366	0.50297	0.62585
0.24423	0.017531	0.79333		0.71089	0.031904	0.69197		0.54915	0.10596	1.0618
0.058614	0.64332	0.75959		0.16197	0.28271	1.0823		0.038952	0.011238	0.84234
0.67466	0.17037	0.55651		0.3655	0.11384	0.090776		0.12493	0.31913	1.2349
0.081268	0.66229	0.85626		0.5798	0.43883	0.91582		0.46422	0.55364	0.86478
0.66238	0.55239	0.22588		0.026184	0.58572	1.2097		0.33006	0.59609	0.54594
0.015898	0.21446	1.3442		0.1129	0.5368	0.97463		0.097633	0.48383	1.2345
0.76238	0.33076	0.77048		0.32533	0.31646	1.3037		0.12442	0.076638	1.2113
0.47418	0.48843	1.0671		0.22865	0.19088	1.0899		0.23986	0.063614	1.1669
0.021893	0.0087847	0.45274		0.96951	0.093538	0.87771		0.5121	0.30457	0.68977
0.15532	0.43603	0.50284		0.22128	0.31819	0.96411		0.13686	0.17749	1.8681
0.33225	0.19816	0.5562		0.11486	0.44231	1.0121		0.031177	0.63882	0.73631
0.21373	0.18048	0.6504		0.25161	0.75233	0.97821		0.057597	0.18548	1.3074
1.0442	0.39129	0.17429		0.35935	0.36507	0.77027		0.61975	0.17867	0.38577
0.093422	0.14766	1.3017		0.60047	0.44686	0.28307		0.089079	0.12792	0.99955
0.21664	0.1226	0.92231		0.015844	0.36733	0.94402		0.52187	0.33995	0.33333
0.43062	0.76225	0.41434		0.50744	0.073685	0.81622		0.050096	0.47939	0.25648
0.0012729	0.82243	0.85436		0.37966	0.32552	0.85447		0.14245	0.47658	0.4468
0.036748	0.12946	0.85356		0.25942	0.48247	0.91622		0.5704	0.13778	1.5235
0.1483	0.49074	0.90525		0.2767	0.18646	1.2533		0.26944	0.21614	1.699
0.22039	0.20803	0.51371		0.62703	0.14936	0.52176		0.047421	0.54652	1.5696
0.6062	0.33226	0.76877		0.051859	0.8157	0.81414		0.29907	0.26111	1.1311
0.027996	0.17678	0.82837		0.47311	0.19793	0.79004		0.35025	0.16034	0.74246
0.60733	0.19212	1.1623		0.019883	0.84132	0.91259		0.18688	0.12836	1.5123
0.48827	0.58599	0.15979		0.13179	0.42849	1.1771		0.20698	0.36175	0.44702
0.34804	0.51839	1.2794		0.46189	0.14068	1.5406		0.31759	0.24464	0.46892
0.14401	0.028081	0.57014		0.37357	0.035298	0.081893		0.021931	0.052487	0.94645
0.45958	0.25747	1.1924		0.3314	0.14181	0.36683		0.53283	0.46625	1.0659
0.24354	0.59563	0.46515		0.17596	0.51948	0.97973		0.43183	0.059917	1.9285
0.46714	0.19106	1.316		0.2413	0.76508	0.51136		0.62638	0.61146	0.85517
0.29443	0.62171	0.61542		0.17776	0.57363	1.2974		0.64572	0.40183	0.84493
0.22963	0.52919	0.66077		0.0069382	0.46581	0.91144		0.41016	0.49663	0.73841
0.1497	0.37533	0.95277		0.59401	0.23843	1.2589		0.039258	0.60821	1.3003
0.25923	0.17122	0.24329		0.2483	0.63709	1.0274		0.041334	0.50756	1.3073
0.16185	0.81625	0.74717		0.13673	0.36107	1.3571		0.31788	0.16689	1.192
0.87104	0.3211	0.90427		0.056796	0.01042	1.2588		0.23345	0.55336	1.0889
0.072314	0.1878	1.7265		0.020891	0.79466	1.0342		0.51176	0.51224	0.75065
0.18012	0.78012	0.39814		0.31996	0.00032012	0.60618		0.34329	0.55555	1.0794
0.25595	0.38104	0.41876		0.13854	0.098348	1.2368		0.2593	0.59512	0.77514
0.26568	0.24436	1.2937		0.25653	0.45859	0.82236		0.20571	0.4743	0.93404
0.30854	0.33537	1.0338		0.2289	0.11837	0.26346		0.41475	0.31208	1.0751
0.415	0.059132	1.487		0.27777	0.10852	0.88149		0.55441	0.16233	0.47997
0.53197	0.44815	0.57898		0.16322	0.24915	1.0747		0.55481	0.36048	1.0359
0.13809	0.17091	0.53628		0.50964	0.077572	1.2733		0.57241	0.024299	0.56192
0.616	0.58605	0.4609		0.062321	0.34607	1.5767		0.37486	0.36786	1.2604
0.36687	0.21581	0.53418		0.12312	0.11283	1.3731		0.19428	0.10191	1.1627
0.29209	0.52943	0.18604		0.27824	0.49916	0.18578		0.10018	0.81333	0.31323
0.095519	0.22582	0.60414		0.065491	0.60011	1.0765		0.34837	0.16788	0.73375
0.21605	0.036639	1.0735		0.3086	0.12429	0.4863		0.027068	0.36815	0.19187
0.013169	0.16033	0.67294		0.16004	0.3712	0.31799		0.44955	0.71409	0.55568
0.032268	0.70126	0.58797		0.15522	0.5222	0.21775		0.055046	0.37108	1.543
0.35588	0.13036	1.0874		0.36003	0.27475	0.68423		0.23404	0.14566	1.5291
0.16259	0.71008	1.0916		0.13632	0.73123	1.2849		0.23619	0.39268	1.2538
0.58035	0.11623	0.4562		0.50628	0.038873	1.1467		0.11073	0.63313	0.17964
0.71322	0.40862	0.9194		0.24556	0.35727	0.20412		0.22679	0.20839	0.93641
0.00053016	0.14022	1.4499		0.002798	0.2402	1.3407		0.75193	0.26669	0.66013
0.64793	0.32386	0.64383		0.33471	0.012463	0.79429		0.72438	0.098279	1.0027
0.56608	0.45273	0.58098		0.40166	0.14908	0.76385		0.12231	0.10736	0.74413
0.18849	0.32369	1.1584		0.343	0.095915	0.32782		0.17226	0.39546	1.1896
0.44398	0.1117	0.83445		0.33913	0.23054	1.1148		0.71084	0.51479	0.95567
0.10515	0.25201	0.66456		0.003102	0.64306	0.84185		0.26438	0.6988	0.70502
0.27935	0.29271	0.73947		0.14169	0.5607	1.2938		0.20405	0.68947	0.9446
0.19233	0.0024189	1.0067		0.48421	0.24695	0.69907		0.12523	0.4	1.0462
0.4237	0.73158	0.79878		0.071657	0.12796	0.88872		0.30314	0.010989	0.7042
0.21209	0.65591	0.69121		0.65273	0.042637	1.0531		0.11952	0.017255	1.8716
0.025071	0.68062	1.2092		0.25081	0.11623	1.2393		0.64281	0.11039	1.0594
0.075315	0.25594	0.91067		0.2068	0.36102	0.6423		0.29669	0.34825	1.3528
0.085535	0.59284	1.2491		0.13285	0.63702	0.89576		0.019607	0.38958	1.6285
0.25165	0.22632	1.6102		0.1262	0.41183	0.6949		0.48836	0.094152	0.8261
0.61402	0.3998	1.036		0.29731	0.32417	1.224		0.0036682	0.22893	0.93495
0.15489	0.19012	1.0586		0.087943	0.3973	1.5042		0.5767	0.0095974	0.98141
0.55503	0.20459	0.93019		0.42554	0.050759	0.38183		0.17124	0.64031	1.1965
0.52633	0.58962	1.3174		0.25206	0.35896	1.3547		0.16097	0.47105	0.42912
0.4852	0.45599	0.70136		0.19791	0.23954	0.54191		0.85006	0.028628	0.8359
0.17398	0.53659	0.33168		0.34801	0.34321	1.0273		0.43897	0.20365	1.1285
0.15854	0.095636	0.082968		0.37677	0.17323	1.1305		0.044669	0.37509	0.94089
0.48549	0.25512	0.91467		0.16478	0.80208	1.0269		0.38083	0.024623	1.3477
0.14102	0.47334	0.54792		0.025992	0.66982	0.79979		0.65485	0.1954	1.0011
0.23298	0.29333	0.88251		0.18562	0.1254	0.84587		0.055308	0.0090327	1.2922
0.21433	0.51973	0.65727		0.56271	0.24528	0.8255		0.052538	0.40769	1.1337
0.37398	0.47048	0.56843		0.41603	0.26591	0.11896		0.081352	0.033786	0.4276
0.020674	0.38142	0.85351		0.56683	0.039405	0.91911		0.098966	0.013717	1.1935
0.32617	0.23554	0.18371		0.12192	0.60442	0.76461		0.73258	0.46892	1.0229
0.21223	0.83267	0.3744		0.40124	0.87609	0.43356		0.46657	0.39772	1.2122
0.90154	0.25925	0.33168		0.93643	0.11933	0.57185		0.7925	0.50177	0.54668
0.0017345	0.42318	1.0012		0.26756	0.34987	0.27217		0.55712	0.46726	0.77849
0.0099842	0.19341	0.53626		0.15865	0.54197	0.22293		0.48352	0.29311	0.50242
0.011305	0.49659	0.52604		0.63854	0.51869	1.0055		0.37914	0.53997	1.5143
0.37019	0.30523	0.49571		0.37816	0.81396	1.0779		0.042116	0.68637	1.3218
0.22252	0.31376	0.68459		0.016091	0.26244	1.098		0.43225	0.11052	1.3782
0.54454	0.12557	0.84263		0.0048338	0.040484	0.92203		0.11589	0.45393	1.4211
0.54232	0.027468	0.75212		0.050711	0.6405	0.82364		0.42853	0.48802	0.22869
0.39054	0.42333	0.57833		0.22363	0.053212	0.6569		0.45224	0.25698	1.0623
0.2426	0.21425	0.46448		0.10693	0.15704	1.2224		0.27621	0.43076	0.79975
0.57193	0.6991	0.45669		0.35738	0.59134	1.016		0.10316	0.3514	0.41383
0.25378	0.60744	0.95891		0.2174	0.18937	0.26405		0.47864	0.41236	1.0998
0.32981	0.5231	0.94142		0.16087	0.1438	1.1552		0.53835	0.25714	0.73508
0.12588	0.15731	0.71665		0.23511	0.65391	0.58209		0.56252	0.29484	1.0975
0.15116	0.029418	0.95763		0.38458	0.30898	1.0213		0.43922	0.11132	0.65617
0.18916	0.20385	1.0253		0.66706	0.20737	0.47292		0.61492	0.3945	0.3485
0.064521	0.58525	0.85963		0.13678	0.35908	1.2164		0.30913	0.37068	0.95944
0.55373	0.1685	0.5202		0.073193	0.1465	0.70636		0.11974	0.6825	0.88079
0.010962	0.19266	0.85634		0.22858	0.47802	0.83478		0.43316	0.25979	1.7439
0.51463	0.29429	0.10253		0.42458	0.18586	1.1082		0.21077	0.49753	1.1194
0.38703	0.65128	1.1258		0.00095462	0.53678	0.57575		0.60022	0.68984	0.37044
0.66802	0.55567	0.91007		0.14651	0.50587	0.44983		0.036108	0.38794	0.37036
0.10626	0.17132	1.3485		0.49368	0.47243	0.72408		0.1753	0.13469	0.95717
0.68034	0.51293	0.3902		0.1959	0.57509	0.87456		0.073519	0.27353	1.0423
0.093796	0.022888	0.74486		0.36139	0.28775	1.1047		0.070086	0.86889	0.38296
0.029702	0.2462	0.5733		0.48297	0.38418	0.4684		0.090736	0.19938	1.1818
0.48965	0.23789	1.0204		0.2357	0.07793	1.203		0.66445	0.33933	0.24319
0.18355	0.11747	0.21115		0.60014	0.034364	0.33258		0.82903	0.11549	1.0455
0.2416	0.050733	1.4033		0.68424	0.41029	0.84481		0.25691	0.14116	1.0369
0.077556	0.68187	0.7239		0.61553	0.16393	0.56098		0.084674	0.60153	1.4537
0.028519	0.16572	0.16201		0.010442	0.62843	0.11262		0.43605	0.43711	0.87021
0.083459	0.60544	0.31516		0.13696	0.62519	0.76798		0.06442	0.7255	0.12526
0.16928	0.17284	1.0517		0.53242	0.51322	0.42178		0.12068	0.82467	0.60987
0.44266	0.41665	0.99382		0.11134	0.0162	1.0802		0.13512	0.45366	0.31461
0.022597	0.098481	1.1064		0.72412	0.073182	1.0671		0.3641	0.13713	0.10336
0.70421	0.54816	0.6706		0.38686	0.39921	0.838		0.076353	0.10948	0.87233
0.85416	0.10289	0.58722		0.34345	0.13327	0.49703		0.51972	0.16086	0.068387
0.0041587	0.70828	0.87218		0.26161	0.69077	1.0652		0.041768	0.48703	1.8577
0.14406	0.47092	0.61704		0.027903	0.22154	1.3131		0.25282	0.35661	1.2309
0.19717	0.42245	0.9017		0.39379	0.85239	0.61507		0.10806	0.47713	1.226
0.53388	0.096627	0.60049		0.098624	0.33496	0.84947		0.53361	0.02732	0.064265
0.47574	0.34194	1.537		0.35553	0.028003	0.32598		0.023052	0.06631	0.47774
0.075966	0.59527	1.1338		0.47263	0.43392	0.82314		0.63666	0.048912	0.73116
0.39083	0.51797	1.2066		0.1633	0.31611	0.3508		0.070706	0.83073	1.3938
0.14333	0.48686	0.57231		0.31212	0.39898	0.99616		0.25143	0.53331	0.40515
0.44504	0.36061	0.8883		0.3107	0.23768	0.96983		0.7439	0.18676	0.87966
0.064872	0.35793	1.3436		0.02767	0.74539	0.66376		0.38535	0.079787	0.64748
0.34607	0.29076	1.0237		0.43701	0.022642	1.1285		0.14165	0.579	1.3111
0.053055	0.73803	0.22444		0.00639	0.58606	1.1737		0.28897	0.045208	0.85122
0.96849	0.29892	0.26443		0.11119	0.13907	1.3702		0.51768	0.1767	0.76253
0.24193	0.18972	1.3208		0.37666	0.10949	1.0901		0.024628	0.10978	0.74555
0.054415	0.81579	0.80519		0.35106	0.0743	0.54765		0.0068682	0.44322	1.4795
0.13498	0.43155	0.35757		0.4322	0.058254	1.3305		0.15297	0.065742	0.55344
0.17844	0.41234	0.81256		0.50661	0.84507	0.35501		0.16913	0.19094	1.0131
0.31763	0.20496	0.53304		0.9621	0.12186	0.29364		0.87649	0.37533	1.0022
0.26272	0.32515	1.45		0.28422	0.20456	1.3528		0.38117	0.4799	0.50019
0.51667	0.019307	0.46325		0.35052	0.59734	0.42073		0.62545	0.71519	0.68091
0.34117	0.45027	0.4768		0.51042	0.55179	1.3313		0.54804	0.35923	1.0057
0.13314	0.22075	0.19131		0.28909	0.70762	1.0998		0.6428	0.33655	1.2071
0.95243	0.32422	0.68386		0.0014288	0.57654	1.6049		0.40506	0.25961	1.2261
0.45479	0.80499	0.020907		0.024624	0.20327	1.4696		0.26733	0.81294	0.70942
0.045818	0.45201	1.2868		0.40792	0.076952	0.88815		0.67701	0.094915	1.2403
0.1098	0.49757	0.84631		0.13161	0.1731	0.84024		0.51057	0.19266	1.4759
0.043725	0.13009	1.2226		0.3429	0.53256	0.34135		0.37065	0.54287	0.94776
0.34585	0.087329	0.87911		0.17153	0.22543	0.1277		0.46922	0.55631	0.62053
0.22181	0.053299	1.2166		0.31323	0.041261	0.97778		0.57598	0.13168	1.3261
0.018958	0.71945	1.2887		0.17315	0.75293	0.3474		0.36988	0.56194	0.8793
0.30769	0.38829	0.14102		0.41811	0.22329	1.2318		0.075136	0.36564	1.1469
0.067435	0.78759	0.99521		0.59306	0.47385	1.0896		0.63827	0.44709	1.109
0.63974	0.043353	0.42422		0.28884	0.11639	1.7355		0.51575	0.16125	0.79966
0.43854	0.69619	0.58337		0.168	0.17929	1.2728		0.29353	0.26704	0.83516
0.3412	0.43514	0.58162		0.49148	0.49723	0.77356		0.5363	0.015344	1.3888
0.17294	0.48727	1.5821		0.41582	0.5291	1.4336		0.58129	0.34405	0.35071
0.59375	0.36788	0.28187		0.34778	0.25925	1.1245		0.3802	0.39039	1.3359
0.045076	0.040544	0.54738		0.021681	0.55017	1.2879		0.23437	0.636	0.69864
0.16429	0.276	0.83297		0.076514	0.44878	0.051416		0.052538	0.36171	0.92164
0.42297	0.19324	1.0743		0.39512	0.27688	0.68659		0.10679	0.55754	1.4301
0.055321	0.3136	0.96218		0.39938	0.48923	0.9701		0.036296	0.50722	0.32409
0.87219	0.53522	0.95588		0.84809	0.2993	0.64104		0.065205	0.18299	1.0615
0.027892	0.19419	0.16855		0.50038	0.29471	0.26291		0.077937	0.44562	1.0999
0.17638	0.04267	0.7849		0.28358	0.25756	1.1038		0.25744	0.65791	1.084
0.47183	0.40087	0.67358		0.54586	0.022246	1.2424		0.063575	0.24568	0.94928
0.26165	0.33421	1.2902		0.71397	0.32358	1.0596		0.63072	0.26249	0.57359
0.24161	0.52304	1.0113		0.58579	0.093888	1.2216		0.62322	0.26652	1.3332
0.17757	0.15094	1.0029		0.68949	0.2072	0.93821		0.10465	0.3313	1.338
0.055914	0.60544	0.11048		0.2967	0.55338	0.8098		0.11031	0.47746	1.5024
0.27704	0.0091802	1.2092		0.05174	0.79396	1.2783		0.52946	0.53866	0.75729
0.55306	0.38928	1.3843		0.24936	0.10952	1.2623		0.054488	0.46888	0.49371
0.54242	0.6027	0.67879		0.79109	0.047038	0.88634		0.1896	0.7724	1.4623
0.63094	0.19898	0.60253		0.29281	0.39092	1.1659		0.025539	0.55163	0.17276
0.041637	0.76083	0.44832		0.57281	0.11629	0.27533		0.024371	0.094318	0.2464
0.27538	0.64006	1.1142		0.3892	0.89454	0.62296		0.0069797	0.086562	0.43009
0.48571	0.0047763	1.0076		0.40277	0.92399	0.60644		0.61641	0.1724	0.6891
0.38608	0.44	1.025		0.22947	0.28852	1.6622		0.20838	0.33981	1.493
0.011572	0.47314	1.2241		0.32902	0.15275	0.82366		0.29659	0.27116	0.98756
0.31977	0.55579	1.1632		0.38799	0.5806	0.94978		0.31191	0.50128	1.2884
0.014686	0.52741	0.6601		0.30891	0.29804	0.85993		0.48051	0.36375	0.47177
0.38665	0.23866	0.87637		0.2204	0.28889	0.99882		0.058379	0.045278	1.4976
0.097643	0.51984	1.3236		0.09372	0.68933	0.85048		0.67923	0.15021	0.27062
0.33714	0.44218	0.63005		0.65133	0.23304	1.0319		0.093299	0.71397	0.86671
0.087894	0.68644	0.38588		0.12656	0.46697	0.78207		0.34176	0.49494	0.25976
0.41909	0.32025	1.0692		0.079015	0.075461	1.7202		0.7014	0.019152	0.49709
0.13732	0.75181	0.72942		0.50511	0.10168	0.99968		0.24779	0.04755	0.43363
0.032004	0.44951	0.33757		0.43195	0.16293	0.75411		0.097653	0.53259	1.4513
0.11842	0.36435	1.2488		0.47731	0.036882	1.3046		0.36117	0.14636	0.87241
0.28968	0.23493	0.39187		0.12042	0.56965	0.86213		0.45587	0.044636	0.41194
0.3841	0.18354	1.2405		0.087784	0.66717	0.7407		0.025576	0.20508	0.63421
0.33763	0.065504	0.91579		0.87428	0.090129	0.83114		0.12799	0.39038	1.0235
0.35577	0.47928	0.37279		0.52329	0.22602	1.1677		0.32894	0.0037606	1.5372
0.25513	0.17472	0.53586		0.62564	0.37662	0.96187		0.24406	0.11395	1.3628
0.24987	0.54554	0.95347		0.42	0.65051	1.0954		0.41992	0.28906	1.4618
0.14782	0.77389	1.8828		0.055072	0.16137	1.0733		0.40349	0.16372	0.51523
1.4382e-05	0.35336	0.56835		0.01247	0.028448	0.93842		0.50562	0.76764	0.51512
0.17527	0.089283	0.37821		0.29563	0.56133	0.98224		0.54013	0.28872	0.66314
0.60423	0.24011	0.34499		0.47534	0.17928	0.79189		0.55839	0.25159	1.0391
0.3592	0.0079291	0.88738		0.133	0.40141	0.8015		0.16898	0.28241	1.2739
0.060223	0.71031	1.0345		0.43509	0.94062	1.0754		0.038669	0.55593	1.2061
0.44692	0.5645	0.94581		0.013753	0.48945	0.64903		0.47697	0.13166	0.90553
0.075768	0.16496	0.80627		0.30687	0.26612	1.1806		0.18311	0.47512	0.99942
0.50604	0.19843	0.63715		0.25261	0.68426	0.23567		0.32269	0.30477	0.38408
0.47028	0.79049	1.189		0.60533	0.49428	0.91829		0.62657	0.3612	0.65742
0.50048	0.47325	0.52023		0.64414	0.32477	1.2897		0.44381	0.60082	1.2665
0.11622	0.54313	1.3827		0.308	0.25786	1.4128		0.034514	0.29829	1.7474
0.52656	0.16133	1.4172		0.082489	0.26581	0.70912		0.74746	0.58824	0.82012
0.084536	0.0031021	0.89598		0.24963	0.50475	1.0087		0.50203	0.15926	0.57299
0.34819	0.34974	0.82177		0.33397	0.70321	0.87459		0.22121	0.478	0.73306
0.20675	0.052642	0.73963		0.046384	0.64852	1.3389		0.74381	0.21023	0.98208
0.14884	0.21029	0.78419		0.062826	0.33006	0.90323		0.88536	0.38459	0.60353
0.82948	0.45816	0.92723		0.38765	0.22225	0.92063		0.66191	0.47378	1.0092
0.048483	0.25822	0.54168		0.40066	0.31393	0.59873		0.40655	0.57364	1.0771
0.16939	0.17068	1.0098		0.73796	0.37037	0.8151		0.27619	0.33654	1.3295
0.25379	0.39558	0.50545		0.67994	0.17987	0.3461		0.54192	0.26904	1.0596
0.28322	0.49747	1.3481		0.36961	0.25427	0.66523		0.039531	0.43662	0.77556
0.34973	0.42403	1.0706		0.55513	0.015563	1.2241		0.39838	0.15066	1.1828
0.32362	0.030845	0.60796		0.78212	0.2357	0.70508		0.10488	0.51118	1.0152
0.16428	0.64416	0.67869		0.69797	0.043616	0.35482		0.17685	0.63876	0.96826
0.30237	0.13015	1.0734		0.82479	0.19472	0.90246		0.1067	0.39889	0.55824
0.67376	0.43696	1.0429		0.30768	0.6198	0.19402		0.48592	0.34575	1.3219
0.17591	0.10626	1.2991		0.22942	0.78448	0.58168		0.38659	0.66315	0.18701
0.59796	0.39345	0.79358		0.68191	0.040057	0.98636		0.56573	0.45094	0.27394
0.12535	0.68539	0.60035		0.088091	0.042663	1.2665		0.12371	0.50711	0.44876
0.22251	0.18314	1.3276		0.76558	0.168	1.2532		0.3496	0.79636	0.62905
0.01408	0.54498	1.629		0.22197	0.17447	0.89121		0.12085	0.4986	0.90093
0.24352	0.56894	0.73391		0.49944	0.63278	0.80251		0.12661	0.10006	0.3451
0.24304	0.021699	1.2635		0.24461	0.13669	1.3464		0.18943	0.30881	0.63043
0.27063	0.26012	0.6546		0.16214	0.06435	1.3655		0.93996	0.45739	0.64444
0.062689	0.43594	1.304		0.054974	0.30533	0.53874		0.20153	0.48848	0.56731
0.32658	0.62993	0.61323		0.21796	0.49188	0.34167		0.31019	0.2782	0.46987
0.28276	0.60551	1.5026		0.12211	0.40707	0.80282		0.49694	0.82969	0.55514
0.50721	0.3558	1.4806		0.18137	0.45031	1.2975		0.7625	0.59981	0.72873
0.15126	0.46857	1.3539		0.16939	0.65504	1.1799		0.13528	0.10843	0.97218
0.19948	0.19228	0.32783		0.64235	0.31231	0.89941		0.66738	0.046849	0.81233
0.09328	0.73696	0.65814		0.058925	0.428	1.0413		0.0086977	0.60717	0.63518
0.76285	0.45355	0.36635		0.041176	0.38246	1.3996		0.3847	0.66643	0.69701
0.56309	0.46711	0.84237		0.87579	0.030954	1.1681		0.64359	0.065514	0.2596
0.084178	0.63517	0.91582		0.56419	0.042707	0.7106		0.37094	0.30054	1.1466
0.096717	0.48344	0.64098		0.42373	0.11921	0.90701		0.020651	0.46711	0.43576
0.23133	0.23618	0.82677		0.32305	0.45233	0.76799		0.48158	0.062225	0.94269
0.42994	0.26277	0.77338		0.082182	0.73351	0.84824		0.32851	0.084068	0.31136
0.35419	0.29128	1.2185		0.61429	0.17225	1.569		0.19029	0.097147	0.8919
0.53559	0.06645	1.1715		0.47776	0.18029	1.1472		0.034397	0.28401	0.82892
0.4415	0.3801	0.31971		0.41901	0.70256	0.62526		0.4654	0.099189	1.4381
0.28831	0.38385	0.69695		0.61225	0.41234	0.99217		0.040857	0.19371	1.1126
0.53903	0.62129	0.91312		0.12102	0.29193	1.5702		0.16745	0.17102	1.5126
0.24944	0.20905	1.0102		0.25502	0.030528	0.32196		0.34606	0.095288	0.6504
0.048508	0.0095559	0.7465		0.056611	0.20678	0.42439		0.54986	0.69682	1.1203
0.72163	0.26586	0.51875		0.28742	0.63987	0.91632		0.46931	0.42686	0.57555
0.4414	0.10185	0.85943		0.63885	0.13581	0.82944		0.46919	0.45341	1.2136
0.081852	0.81603	0.74589		0.029707	0.0028369	0.676		0.22264	0.47541	1.3315
0.45764	0.48371	1.3503		0.48147	0.93894	0.6667		0.32042	0.56915	1.0569
0.079616	1.1071	1.7199		0.19356	0.62067	1.4156		0.60991	0.54881	0.33458
0.411	0.52548	0.81572		0.18734	0.43711	1.0576		0.39918	0.050305	0.78354
0.31762	0.7409	1.021		0.28591	0.5031	0.371		0.29442	0.33911	1.0987
0.25392	0.48742	1.1459		0.40836	0.45229	1.0157		0.32351	0.12688	0.91092
0.056969	0.6786	1.0707		0.45866	0.24105	0.71585		0.78115	0.16806	0.4002
0.5966	0.43073	1.0603		0.31574	0.12481	1.2211		0.20549	0.61345	1.1188
0.48066	0.083343	1.499		0.20225	0.35053	0.98306		0.51314	0.39459	1.0733
0.14848	0.019223	0.54192		0.097055	0.30409	0.65691		0.64449	0.74916	0.77712
0.38613	0.36777	0.81429		0.20212	0.87686	0.86061		0.63339	0.13017	0.78684
0.15491	0.039758	0.80412		0.7216	0.021706	0.55878		0.2342	0.36396	1.2908
0.13748	0.086639	0.84366		0.22703	0.54365	0.4595		0.59666	0.14498	0.74977
0.95831	0.68861	0.30844		0.26961	0.029084	1.2903		0.62149	0.65705	1.5544
0.045666	0.15828	0.70155		0.09036	0.051731	0.26197		0.26044	0.64659	1.177
0.1379	0.08117	1.4065		0.20486	0.38977	0.56889		0.38454	0.49929	1.132
0.27286	0.27237	0.37968		0.4777	0.12723	0.24916		0.34255	0.29188	0.85413
0.34486	0.45204	1.0482		0.87556	0.15879	0.90309		0.035418	0.21296	0.54643
0.40895	0.45893	1.3748		0.28243	0.11875	0.15287		0.3419	0.014283	1.0158
0.52174	0.086775	1.1055		0.41772	0.024368	1.6131		0.20973	0.46894	1.4893
0.058467	0.16084	0.85267		0.70493	0.28804	0.69066		0.0009444	0.55564	0.78884
0.40771	0.19287	1.2221		0.51204	0.090095	0.5763		0.13694	0.33374	1.1509
0.015543	0.048794	1.0094		0.64692	0.3681	0.60565		0.59915	0.34751	1.2113
0.81229	0.37907	0.62934		0.35096	0.89049	0.70369		0.4833	0.51164	1.2725
0.71219	0.25818	1.0146		0.41282	0.68216	1.0214		0.1823	0.35323	0.37022
0.097642	0.5802	0.96015		0.70694	0.06956	1.0547		0.32679	0.19527	1.1622
0.20115	0.15969	1.3767		0.21253	0.057988	1.0797		0.17763	0.62211	0.94872
0.064436	0.43003	1.4424		0.65762	0.11256	1.6152		0.40417	0.76213	0.84265
0.23362	0.44711	1.2414		0.11879	0.23624	0.71744		0.053252	0.5561	1.1472
0.19787	0.060624	1.0762		0.79956	0.15342	0.2736		0.19292	0.14145	0.4022
0.60491	0.2484	0.54639		0.0049879	0.54758	0.9071		0.18281	0.12715	0.94696
0.65566	1.0198	0.48601		0.32816	0.56244	1.073		0.63484	0.28532	1.3397
0.044311	0.43493	0.23605		0.41633	0.26863	1.3187		0.6202	0.32955	0.35633
0.28951	0.508	0.35662		0.11907	0.24764	1.1946		0.33791	0.46081	0.88049
0.29744	0.50642	1.2461		0.053135	0.38322	0.45284		0.62815	0.45191	1.307
0.50796	0.36342	1.4285		0.33779	0.63416	0.53123		0.30994	0.14355	1.0661
0.0050088	0.52163	0.22158		0.0017655	0.22837	1.6437		0.71349	0.047435	0.95383
0.25655	0.79144	0.32518		0.27445	0.32396	0.90971		0.11428	0.43601	1.2675
0.64494	0.57312	0.84374		0.086603	0.75835	0.82705		0.41509	0.53213	0.74835
0.61409	0.11054	1.2247		0.42766	0.269	1.2722		0.71779	0.26545	0.28361
0.02121	0.52907	1.1827		0.091893	0.23684	1.2997		0.07095	0.18613	1.3591
0.28876	0.24219	0.75936		0.045391	0.37339	0.85168		0.29973	0.26017	0.50043
0.26643	0.25755	0.5373		0.66705	0.085845	0.62268		0.4166	0.033894	1.0261
0.18083	0.2857	0.29456		0.34025	0.10668	1.5221		0.20042	0.011217	0.40171
0.42522	0.11293	1.2223		0.33819	0.13268	1.4435		0.2802	0.33522	0.96394
0.58907	0.1437	0.45415		0.25185	0.51532	0.57973		0.051347	0.46236	0.71744
0.39334	0.44219	1.2893		0.22886	0.7586	1.1532		0.55773	0.18909	0.94738
0.36623	0.22703	0.33638		0.16832	0.24525	0.91011		0.080138	0.45801	1.6784
0.51043	0.69286	1.0472		0.35147	0.17903	1.4521		0.38744	0.45912	1.3282
0.0066299	0.545	0.77177		0.2716	0.54873	0.85102		0.12292	0.50784	0.89456
0.47281	0.1638	1.3093		0.70666	0.50468	1.0951		0.54636	0.76882	1.0016
0.22092	0.0906	1.216		0.16762	0.14842	1.1413		0.51867	0.39036	0.50826
0.6442	0.36583	1.3452		0.31299	0.17756	0.99139		0.39361	0.36854	1.6017
0.43322	0.31454	0.50008		0.35027	0.32897	1.6429		0.066545	0.073515	1.6053
0.11456	0.588	1.5816		0.14023	0.59286	1.0949		0.35338	0.69277	1.4864
0.50306	0.52572	0.69717		0.36545	0.14337	0.72222		0.74782	0.48565	0.89356
0.20448	0.60592	0.9329		0.23598	0.028889	0.18322		0.37548	0.055095	1.0635
0.46585	0.64048	1.6267		0.085353	0.97389	0.65808		0.57571	0.31137	0.6873
0.24031	0.57497	1.4512		0.1207	0.5647	0.88734		0.012116	0.29894	1.1122
0.13476	0.43304	1.0175		0.40467	0.37852	1.5675		0.66618	0.1437	0.6618
0.2098	0.69054	0.91512		0.28887	0.45359	0.15665		0.21925	0.54694	1.3982
0.038385	0.041465	1.2328		0.43577	0.67828	1.025		0.35052	0.28937	0.88115
0.2017	0.30279	1.5374		0.30896	0.34779	1.1254		0.54043	0.72139	0.065052
0.40005	0.42859	0.93602		0.49995	0.12892	1.514		0.56125	0.033514	1.9142
0.22052	0.20235	0.5997		0.28893	0.62907	1.1908		0.80148	0.087555	1.0704
0.031424	0.20459	0.83837		0.042942	0.3039	1.2298		0.077546	0.39954	1.0662
0.82028	0.69026	0.28388		0.13393	0.72623	0.31816		0.73787	0.24721	1.0216
0.13318	0.37192	0.2297		0.04292	0.58968	0.79092		0.92853	0.32719	1.1038
0.36542	0.22823	1.282		0.21788	0.16197	0.83948		0.68993	0.73021	0.70755
0.2819	0.32744	0.69558		0.078409	0.1447	0.89822		0.10312	0.65116	1.3088
0.49939	0.43452	0.90703		0.19857	0.42154	0.28462		0.27584	0.68326	1.0554
0.33993	0.44717	0.6554		0.42711	0.16464	0.91066		0.6035	0.20926	1.0735
0.50665	0.017752	1.7595		0.79506	0.013035	0.10377		0.1881	0.028459	0.95166
0.0020317	0.8249	0.79162		0.35096	0.22419	0.32146		0.42402	0.081101	0.53957
0.35334	0.13759	0.74202		0.19909	0.12858	1.7845		0.0454	0.18019	1.3474
0.70477	0.71264	1.2145		0.62866	0.4159	0.71967		0.29637	0.63029	0.39027
0.084554	0.10502	0.87101		0.52471	0.12973	0.14128		0.20635	0.28583	1.3989
0.8099	0.41364	1.39		0.4794	0.25394	0.60312		0.69318	0.3695	0.41845
0.85553	0.17982	0.30858		0.24103	0.66568	1.1806		0.52813	0.40921	1.1343
0.30042	0.73885	0.71145		0.14852	0.66322	1.4035		0.18444	0.71145	1.2671
0.13491	0.05755	1.0702		0.72548	0.19359	0.87191		0.23959	0.29427	0.68976
0.29942	0.36839	1.3478		0.086671	0.067891	1.3067		0.58231	0.12622	1.2796
0.1666	0.47007	0.47517		0.40293	0.32311	1.094		0.018378	0.30975	1.4411
0.28389	0.11091	0.98024		0.18445	0.26159	0.81758		0.25669	0.53353	0.93095
0.81423	0.39972	0.14301		0.56302	0.10002	0.67033		0.30231	0.40415	1.7429
0.33888	0.87419	0.71296		0.075097	0.51986	1.2045		0.18747	0.085314	0.64006
0.14441	0.44377	0.28544		0.29494	0.48829	1.3695		0.10231	0.31729	1.1687
0.3209	0.66257	0.80642		0.27887	0.53904	1.3958		0.51465	0.4476	1.2918
0.40247	0.71563	1.2271		0.012436	0.10998	1.3836		0.41604	0.42639	0.80871
0.67293	0.59507	1.3401		0.11793	0.46425	1.0233		0.35647	0.41004	0.94565
0.0019097	0.42119	0.23928		0.33961	0.69946	0.79482		0.75576	0.11516	0.98249
0.20677	0.2879	0.15146		0.2106	0.35828	1.8888		0.16712	0.13577	1.2906
0.14896	0.79411	1.0704		0.57197	0.36148	0.60851		0.55167	0.33226	1.0528
0.90316	0.48575	1.0699		0.53918	0.14573	1.0297		0.20716	0.39238	1.3894
0.63096	0.15753	0.61556		0.10411	0.50334	0.9412		0.33836	0.47676	0.76646
0.18177	0.64567	0.77701		0.03611	0.53484	0.76169		0.6764	0.11079	0.2082
0.056442	0.10804	0.33889		0.88302	0.14742	0.87023		0.26313	0.55552	1.0901
0.37997	0.32302	0.51135		0.44127	0.10481	0.94429		0.5486	0.17244	0.79679
0.39601	0.072944	1.0749		0.34636	0.1686	1.5436		0.39006	0.072943	0.18059
0.19398	0.13956	0.93724		0.2765	0.48813	0.75298		0.33925	0.40049	1.3292
0.72453	0.16822	0.46682		0.093287	0.7711	0.92723		0.02101	0.55871	1.3966
0.55257	0.26712	0.6431		0.1954	0.068581	1.7342		0.74463	0.29346	0.34785
0.3913	0.58656	0.82777		0.71874	0.023566	1.128		0.086841	0.38936	1.5915
0.46116	0.48493	1.0969		0.19839	0.47039	1.523		0.024531	0.037039	1.2807
0.094201	0.52415	0.71887		0.57753	0.46584	0.55675		0.35919	0.14306	0.67794
0.66045	0.24673	1.0243		0.34001	0.39062	1.0206		0.43442	0.65499	1.0399
0.050941	0.074324	1.2891		0.11667	0.38791	0.48548		0.30407	0.42492	1.4327
0.38395	0.40601	1.4544		0.34784	0.1342	1.1353		0.57156	0.53171	0.71672
0.49832	0.20789	0.45646		0.13046	0.61646	0.97288		0.20354	0.046002	0.68863
0.31163	0.54922	0.87393		0.67525	0.23093	0.64468		0.83744	0.38152	0.66515
0.27294	0.69011	0.72269		0.27515	0.12641	0.44547		0.38943	0.022502	1.1096
0.33104	0.70193	0.61197		0.10335	0.99984	0.39969		0.54857	0.29861	0.58523
0.30739	0.37957	1.416		0.21831	0.63845	0.56201		0.37131	0.17209	1.4536
0.20551	0.83811	0.68455		0.32731	0.43028	1.0601		0.77849	0.2602	0.70626
0.11505	0.48248	1.5201		0.20724	0.13763	0.7406		0.47244	0.67467	1.191
0.15805	0.0781	0.98969		0.44979	0.58346	1.1749		0.30106	0.12957	1.3175
0.35074	0.21628	0.42717		0.456	0.22641	0.95526		0.76287	0.028144	1.1727
0.23098	0.58272	1.0251		0.51392	0.37051	0.53387		0.35077	0.52841	1.1403
0.38093	0.41236	0.44778		0.1518	0.67985	1.1744		0.61665	0.051176	0.99724
0.069565	0.18548	0.84625		0.1607	0.29255	1.3182		0.87227	0.24116	0.71781
0.12667	0.59285	0.45148		0.06329	0.77841	0.41976		0.61124	0.55582	0.95196
0.41328	0.33757	0.91751		0.31024	0.48786	0.76575		0.23483	0.69827	1.1571
0.24788	0.43812	0.68982		0.39437	0.061264	1.1043		0.50059	0.81172	0.67279
0.7093	0.56927	0.88802		0.20555	0.18387	0.81088		0.87043	0.40946	0.72468
0.34065	0.47522	0.36368		0.098562	0.35029	0.16692		0.66557	0.75985	0.58195
0.56846	0.01724	1.0586		0.28006	0.11407	0.379		0.16953	0.18145	0.67988
0.17435	0.83504	0.96398		0.95892	0.19239	0.78635		0.34365	0.066766	1.1476
0.43276	0.19975	0.92188		0.41619	0.077795	0.16054		0.036375	0.3655	1.1193
0.52898	0.72651	0.2702		0.24401	0.13331	1.3349		0.24871	0.55428	0.23642
0.079784	0.19978	1.2161		0.71011	0.30564	0.99163		0.33733	0.29788	1.3523
0.82837	0.33652	0.96121		0.58342	0.3592	0.86445		0.70174	0.29325	1.3295
0.43116	0.51442	0.70512		0.51648	0.1684	1.1107		0.49191	0.40516	0.43917
0.055367	0.23154	0.19091		0.66457	0.68554	0.79671		0.1252	0.87943	0.6425
0.21256	0.20391	0.65399		0.43979	0.46857	0.32946		0.12604	0.27909	0.22683
0.078819	0.41752	0.78238		0.66055	0.15133	1.5717		0.482	0.3052	1.268
0.056601	0.18967	0.94195		0.02673	0.036727	0.2678		0.018431	0.33324	0.63752
0.56483	0.32643	0.41091		0.62353	0.34145	0.95793		0.46193	0.65939	0.6321
0.38412	0.25599	0.80498		0.23346	0.34787	0.82507		0.38814	0.1043	1.4457
0.16388	0.76569	0.52663		0.78786	0.098327	0.49669		0.10232	0.59691	1.1511
0.51261	0.52865	1.3676		0.11943	0.53899	1.0022		0.14937	0.017639	0.97174
0.096044	0.5123	0.3806		0.37807	0.35386	0.36676		0.11463	0.25834	0.98104
0.36992	0.35555	0.44847		0.49023	0.64885	0.89365		0.52771	0.69779	0.89224
0.062709	0.65614	0.66996		0.064745	0.20648	1.7497		0.2137	0.44057	0.34576
0.52587	0.61588	0.87098		0.12449	0.36389	0.77769		0.44289	0.25423	1.1431
0.43038	0.073758	0.21738		0.011541	0.38642	1.3634		0.51793	0.12427	0.80707
0.097301	0.49118	0.69586		0.44482	0.50258	0.95576		0.6881	0.49509	0.88801
0.08946	0.29283	0.35657		0.26705	0.76889	0.47328		0.26462	0.25498	1.4432
0.36618	0.062908	0.73304		0.71294	0.20096	0.90452		0.64125	0.31366	0.66439
0.206	0.069751	0.73024		0.0076709	0.37765	1.086		0.16337	0.16067	1.2953
0.41311	0.61538	0.82209		0.22015	0.33435	1.2075		0.37391	0.58635	1.32
0.0087507	0.29675	1.9052		0.78609	0.17652	0.36437		0.72865	0.31312	0.69188
0.33669	0.13915	0.14963		0.53362	0.28189	1.0749		0.34904	0.48006	1.3936
0.47858	0.23036	0.70514		0.29517	0.29735	1.0643		0.22965	0.095782	1.8839
0.61727	0.41791	1.1906		0.26987	0.40377	0.22974		0.60454	0.1771	0.27192
0.1673	0.51247	1.02		0.44657	0.031158	1.1212		0.46788	0.10608	0.89648
0.12042	0.62324	0.6335		0.75673	0.11895	1.2855		0.15176	0.40008	0.96912
0.089002	0.18724	0.61869		0.34831	0.38572	0.25206		0.008688	0.49266	1.3759
0.48486	0.2808	0.53463		0.26313	0.54276	0.69507		0.75341	0.034519	0.27053
0.39063	0.19904	0.64744		0.38993	0.18809	1.0417		0.041483	0.29489	1.087
0.084948	0.41502	0.88234		0.14021	0.50972	0.85764		0.13858	0.2111	1.5732
0.12789	0.20155	0.47176		0.34204	0.025637	1.2166		0.44128	0.1096	0.79258
0.10125	0.70852	0.51301		0.15516	0.63421	0.64294		0.1942	0.37539	1.5394
0.48879	0.4237	1.3204		0.66709	0.17869	0.093214		0.22388	0.3954	1.4843
0.21566	0.76984	0.44171		0.21815	0.13494	0.62772		0.62606	0.28202	1.3434
0.35436	0.22921	0.98547		0.19722	0.93678	0.38729		0.2589	0.15746	1.0125
0.12002	0.53896	0.89304		0.13663	0.42687	0.33049		0.85641	0.35946	0.46575
0.077179	0.25336	0.96425		0.10488	0.66282	1.1244		0.43913	0.043502	1.018
0.16566	0.105	1.3416		0.36451	0.10513	1.1453		0.40636	0.34056	1.2604
0.23541	0.38828	0.12507		0.58568	0.54846	0.99506		0.57366	0.49941	1.1674
0.27533	0.34236	0.22368		0.34354	0.061435	0.61961		0.83688	0.14857	0.816
0.054188	0.032907	0.78631		0.23831	0.4222	1.3516		0.26628	0.87084	0.42294
0.10532	0.6991	0.33518		0.030219	0.27346	0.49743		0.50771	0.045982	1.8127
0.22674	0.29093	0.68134		0.085601	0.92189	0.68911		0.3669	0.82377	1.36
0.30293	0.49232	0.80445		0.56699	0.71931	0.56005		0.3681	0.29982	1.4307
0.45806	0.39189	0.53952		0.2353	0.34576	0.80575		0.16352	0.23982	0.71845
0.42703	0.14101	0.77783		0.37491	0.23154	1.274		0.66239	0.39411	1.2526
0.050265	0.61455	0.76227		0.05035	0.25731	1.0383		0.80103	0.32674	1.0643
0.35449	0.24177	1.5431		0.085762	0.23639	0.61503		0.64621	0.64247	1.3597
0.46805	0.66525	0.68355		0.51762	0.17172	0.68933		0.14454	0.59765	1.289
0.65012	0.37304	0.64795		0.68305	0.46421	0.63996		0.20547	0.58359	0.33239
0.56341	0.48864	0.6271		0.45633	0.18557	0.71506		0.57167	0.29944	0.21797
0.27223	0.58726	0.63439		0.14792	0.064874	0.98763		0.59547	0.75309	0.95517
0.090979	0.32169	0.13964		0.5523	0.23658	0.99872		0.24183	0.32106	1.4287
[truncated: 3,473 more rows]

## Sheet: Nephrin_Fig1F
	Es = 8, Ens = 0.4				Es = 8, Ens = 0.45				Es = 8, Ens = 0.5
dx_norm	dy_norm	dz_norm		dx_norm	dy_norm	dz_norm		dx_norm	dy_norm	dz_norm
0.4676	0.4112	0.2785		0.15791	0.27387	0.37338		0.097643	0.26177	0.29412
0.39538	0.63513	0.45031		0.82718	0.23277	0.40513		0.68911	0.1251	0.42817
0.29263	0.046814	0.27751		0.25092	0.17791	0.44867		0.37556	0.31904	0.45672
0.18536	0.7092	0.30323		0.26702	0.65104	0.38519		0.81947	0.30145	0.31739
0.5292	0.15973	0.4485		0.096886	0.24874	0.38804		0.86471	0.088528	0.50183
0.083509	0.063269	0.36797		0.50266	0.15576	0.49444		0.7052	0.030205	0.2317
0.4413	0.23951	0.38837		0.11648	0.44103	0.17459		0.54486	0.58785	0.37016
0.59617	0.12369	0.41907		0.51085	0.2773	0.43454		0.53322	0.36918	0.33596
0.1641	0.60277	0.47663		0.54846	0.063667	0.15527		0.51462	0.43938	0.29669
0.12553	0.27567	0.18451		0.2176	0.60137	0.29306		0.12251	0.78477	0.32901
0.12456	0.95596	0.38728		0.018172	0.50104	0.38847		0.46751	0.57976	0.15924
0.2811	0.10139	0.5292		0.71624	0.091291	0.18588		0.25864	0.40848	0.35677
0.21557	0.23184	0.48916		0.15389	0.73373	0.46679		0.19388	0.80889	0.48721
0.42589	0.028784	0.41932		0.2537	0.043072	0.24941		0.2594	0.65048	0.41981
0.038774	0.70732	0.23921		0.133	0.41936	0.17403		0.24694	0.26878	0.51058
0.14505	0.69304	0.35777		0.17774	0.17133	0.16967		0.0078449	0.68312	0.16922
0.22622	0.43759	0.44072		0.76577	0.16605	0.13468		0.60904	0.34361	0.34476
0.90619	0.34328	0.25146		0.25878	0.18388	0.27285		0.40283	0.19191	0.57893
0.55129	0.45027	0.38345		0.5768	0.39887	0.39734		0.42561	0.46731	0.20078
0.25274	0.14576	0.38581		0.61447	0.18724	0.16758		0.27856	0.61023	0.22329
0.096377	0.49633	0.49998		0.20559	0.42247	0.4317		0.067945	0.82277	0.23652
0.7925	0.35851	0.22124		0.017088	0.43869	0.43407		0.7248	0.36229	0.46172
0.52769	0.29714	0.35743		0.92043	0.29815	0.16758		0.35935	0.7146	0.41575
0.54057	0.29419	0.42956		0.69327	0.62983	0.27967		0.079693	0.056953	0.3864
0.35535	1.0169	0.43378		0.32403	0.32286	0.45827		0.70898	0.47324	0.43545
0.25711	0.33635	0.41851		0.11479	0.83313	0.47037		0.59252	0.19661	0.25418
0.25816	0.00063109	0.62598		0.15891	0.75469	0.35001		0.16541	0.61245	0.39993
0.12364	0.34965	0.2862		0.36767	0.5218	0.20181		0.62102	0.048107	0.20711
0.37538	0.40784	0.14091		0.027546	0.75686	0.45655		0.48136	0.64607	0.23917
0.41938	0.56525	0.22773		0.61815	0.18917	0.36349		0.5288	0.13867	0.1554
0.51755	0.00094896	0.45638		0.4218	0.62383	0.1691		0.8061	0.43762	0.41081
0.70572	0.29178	0.42846		0.50897	0.42178	0.37506		0.35581	0.10147	0.21908
0.17033	0.067432	0.48966		0.50271	0.016055	0.35274		0.099219	0.039052	0.38579
0.28234	0.64532	0.57272		0.38405	0.5003	0.3333		0.79764	0.030002	0.21832
0.12052	0.32956	0.1873		0.098726	0.40616	0.3617		0.35516	0.64716	0.23368
0.060267	0.57572	0.461		0.42013	0.11999	0.1429		0.22819	0.38573	0.34131
0.30014	0.5111	0.30408		0.52266	0.053235	0.50086		0.8789	0.096347	0.30456
0.32198	0.29588	0.38906		0.41138	0.22532	0.26181		0.039356	0.54115	0.42999
0.081858	0.39472	0.31009		0.0080389	0.17644	0.23971		0.28573	0.3662	0.14086
0.091062	0.18424	0.48391		0.2992	0.20014	0.2036		0.5558	0.13011	0.42786
0.63841	0.188	0.16881		0.39061	0.34254	0.45201		0.41934	0.25023	0.39494
0.090353	0.059736	0.19542		0.56028	0.079157	0.36215		0.088708	0.63417	0.25477
0.73841	0.46159	0.41243		0.084072	0.29525	0.31608		0.36008	0.64906	0.1688
0.00041638	0.17342	0.408		0.30882	0.3985	0.40123		0.27188	0.27609	0.17268
0.51113	0.17739	0.369		0.48873	0.2707	0.40925		0.47113	0.2612	0.2072
0.23407	0.75397	0.33831		0.15552	0.35731	0.34077		0.39748	0.071396	0.49004
0.76099	0.27447	0.35168		0.63278	0.43297	0.13964		0.14198	0.024402	0.4288
0.13639	0.24801	0.40563		0.63575	0.22846	0.44298		0.46693	0.20631	0.26399
0.25693	0.65483	0.31667		0.61862	0.20411	0.26715		0.70216	0.11419	0.26832
0.17265	0.17033	0.45706		0.24987	0.58641	0.53177		0.056154	0.0070986	0.2963
0.34804	0.57547	0.3199		0.46846	0.48223	0.28178		0.84455	0.28342	0.38968
0.56225	0.046887	0.54568		0.03295	0.52962	0.38167		0.489	0.61459	0.2536
0.48243	0.53112	0.3337		0.52735	0.79113	0.1979		0.12558	0.45298	0.41787
0.03034	0.4747	0.33751		0.81074	0.001787	0.25225		0.23602	0.017759	0.42172
0.17614	0.33583	0.36896		0.076883	0.34835	0.2345		0.33377	0.0069381	0.49645
0.18731	0.06896	0.33362		0.030112	0.52555	0.35032		0.34332	0.34011	0.49937
0.040898	0.079466	0.17042		0.60666	0.11499	0.26696		0.54392	0.0012205	0.24623
0.18709	0.2948	0.42674		0.52464	0.19595	0.19908		0.554	0.28881	0.50362
0.42382	0.27886	0.17276		0.37662	0.58721	0.38675		0.37363	0.48417	0.19505
0.36084	0.0087135	0.27446		0.33392	0.27936	0.39257		0.71595	0.2073	0.25076
0.23905	0.42158	0.39958		0.32137	0.47849	0.21859		0.57558	0.39581	0.34574
0.24945	0.099557	0.47129		0.20341	0.15484	0.31624		0.044853	0.70235	0.39851
0.067135	0.31046	0.32126		0.88052	0.098506	0.22381		0.047779	0.40454	0.31871
0.16766	0.090301	0.37318		0.35273	0.24041	0.46873		0.25368	0.87863	0.50185
0.20725	0.6052	0.32459		0.50103	0.2568	0.26695		0.00010354	0.32575	0.28092
0.352	0.45644	0.59055		0.052155	0.049463	0.19397		0.13727	0.30069	0.31433
0.0043604	0.63053	0.29062		0.54731	0.16472	0.25748		0.15294	0.48823	0.39403
0.41994	0.57542	0.40729		0.84601	0.32356	0.34361		0.54809	0.24265	0.14029
0.14712	0.54939	0.34313		0.097301	0.77296	0.39709		0.11785	0.8343	0.53066
0.067261	0.083802	0.49788		0.17358	0.28827	0.3608		0.027136	0.69454	0.14835
0.0083648	0.67531	0.49871		0.66965	0.53731	0.41627		0.11636	0.15852	0.42999
0.41392	0.47566	0.42051		0.76507	0.39639	0.27588		0.2189	0.14075	0.47835
0.17355	0.30636	0.36436		0.46699	0.17172	0.34923		0.70062	0.020897	0.20961
0.13916	0.3995	0.3425		0.67043	0.5236	0.22428		0.19778	0.79608	0.36419
0.80507	0.21323	0.18119		0.036349	0.20453	0.38667		0.74829	0.35229	0.33169
0.43021	0.4198	0.37413		0.23013	0.15672	0.27873		0.2542	0.77882	0.28273
0.29298	0.029209	0.44719		0.19347	0.21767	0.25212		0.059362	0.15429	0.481
0.10198	0.57075	0.37945		0.064042	0.30547	0.33932		0.45288	0.16983	0.40523
0.4554	0.20754	0.1057		0.90751	0.2247	0.40562		0.19415	0.28614	0.3226
0.17834	0.049159	0.39797		0.15185	0.6155	0.3802		0.5475	0.070219	0.48743
0.47151	0.19589	0.27465		0.3387	0.42406	0.24256		0.59791	0.033168	0.18969
0.77028	0.1172	0.33307		0.52731	0.06999	0.43336		0.39079	0.65738	0.26018
0.19196	0.54534	0.20698		0.014895	0.54991	0.27892		0.55909	0.33481	0.26451
0.049311	0.26317	0.26677		0.60458	0.37903	0.261		0.14434	0.051936	0.31971
0.38519	0.78374	0.20176		0.49334	0.19358	0.2888		0.21939	0.42003	0.25912
0.34785	0.15233	0.14992		0.18802	0.63474	0.11735		0.046265	0.89006	0.24305
0.17596	0.29015	0.40486		0.0094992	0.40103	0.42994		0.29597	0.53234	0.59323
0.41494	0.2014	0.34046		0.6439	0.25983	0.1321		0.22742	0.45802	0.28625
0.13958	0.50327	0.35738		0.22378	0.70133	0.45905		0.20581	0.72704	0.37986
0.26441	0.55147	0.21738		0.54116	0.067621	0.30448		0.19417	0.49465	0.33625
0.48544	0.34796	0.3769		0.14329	0.21859	0.44104		0.13621	0.1641	0.31688
0.89317	0.17022	0.3247		0.18232	0.54209	0.34253		0.31607	0.78561	0.45547
0.46524	0.35088	0.29845		0.1601	0.13375	0.3659		0.63055	0.12053	0.37124
0.095066	0.4471	0.32783		0.63934	0.083833	0.45751		0.43705	0.303	0.3074
1.0342	0.42034	0.2278		0.19262	0.36972	0.42628		0.22343	0.7007	0.3431
0.42344	0.50933	0.30447		0.70555	0.41311	0.32451		0.07071	0.75503	0.2807
0.52914	0.70985	0.2771		0.72743	0.27067	0.40883		0.41463	0.20065	0.11514
0.4515	0.15739	0.37543		0.29633	0.53403	0.22558		0.27222	0.63424	0.26722
0.42059	0.64446	0.19751		0.020378	0.46683	0.35397		0.18498	0.047216	0.24271
0.48416	0.060927	0.31003		0.80351	0.69086	0.38588		0.64315	0.22366	0.17794
0.6012	0.30497	0.18446		0.61934	0.31889	0.23576		0.45616	0.11121	0.40955
0.43045	0.72885	0.33581		0.20366	0.72233	0.27656		0.16622	0.4874	0.40026
0.32776	0.038679	0.24666		0.13787	0.79615	0.42388		0.67953	0.14447	0.30751
0.32342	0.32042	0.43523		0.57778	0.55484	0.46721		0.2826	0.47995	0.3136
0.2215	0.41695	0.43358		0.16181	0.66847	0.32316		0.40085	0.052279	0.44261
0.025695	0.66024	0.27576		0.6935	0.40143	0.37585		0.74967	0.37822	0.21577
0.62162	0.034521	0.23817		0.42348	0.73685	0.37765		0.27608	0.11217	0.35335
0.77342	0.29877	0.20795		0.41902	0.73952	0.43004		0.075503	0.047071	0.31984
0.096189	0.21407	0.32363		0.64626	0.047464	0.33257		0.46132	0.30381	0.34133
0.0029257	0.70973	0.22668		0.0016335	0.21122	0.36013		0.60271	0.018378	0.26938
0.39483	0.3629	0.17398		0.80731	0.11992	0.41211		0.33719	0.73014	0.36182
0.61288	0.64135	0.35146		0.31702	0.078974	0.20993		0.29715	0.29856	0.19338
0.57305	0.15992	0.16599		0.39894	0.096128	0.18043		0.43298	0.39217	0.4784
0.60477	0.57151	0.28747		0.3688	0.25616	0.34939		0.0069462	0.50673	0.44853
0.048436	0.56041	0.28995		0.26758	0.018031	0.27174		0.13177	0.37699	0.37092
0.13076	0.27625	0.40048		0.35948	0.16473	0.24961		0.40445	0.039878	0.46601
0.36495	0.25188	0.25554		0.51096	0.3791	0.36553		0.35653	0.33755	0.26945
0.045571	0.00029681	0.13619		0.39749	0.17376	0.4968		0.11935	0.53948	0.16715
0.80693	0.45102	0.3078		0.019434	0.054068	0.12332		0.15055	0.64401	0.22486
0.25862	0.2994	0.16959		0.23433	0.40807	0.53792		0.2465	0.25157	0.42256
0.30071	0.17483	0.42128		0.48244	0.79202	0.23213		0.41757	0.39349	0.22629
0.53674	0.62154	0.1286		0.091615	0.48471	0.21052		0.36035	0.096478	0.42541
0.93026	0.32483	0.22201		0.81432	0.39525	0.17545		0.038669	0.15272	0.46111
0.16936	0.17439	0.23081		0.57236	0.13228	0.39854		0.4848	0.10972	0.33459
0.33126	0.64027	0.38277		0.6967	0.26507	0.34816		0.039982	0.064315	0.46264
0.15554	0.0026149	0.30604		0.32767	0.55408	0.27109		0.44861	0.33288	0.55961
0.24126	0.6361	0.24838		0.42682	0.48731	0.407		0.49544	0.4818	0.16321
0.66574	0.079896	0.32522		0.062608	0.50879	0.37124		0.065062	0.3639	0.297
0.39299	0.58034	0.32123		0.49959	0.59104	0.27852		0.16391	0.072606	0.32368
0.1342	0.42872	0.25657		0.77422	0.089853	0.45725		0.26332	0.16038	0.45592
0.0087684	0.39823	0.24421		0.049133	0.3226	0.47243		0.19877	0.28421	0.42439
0.03282	0.075317	0.10707		0.28119	0.6179	0.51396		0.39624	0.045174	0.50725
0.5207	0.097758	0.44509		0.54429	0.11998	0.34455		0.35339	0.29492	0.29945
0.30929	0.37133	0.34601		0.47607	0.18092	0.23572		0.21646	0.42236	0.3657
0.37852	0.24002	0.38786		0.50733	0.4151	0.23646		0.59205	0.23249	0.315
0.34353	0.62523	0.088105		0.36876	0.57511	0.29257		0.47003	0.29522	0.29117
0.15719	0.14801	0.24092		0.41126	0.28286	0.31935		0.027966	0.48953	0.45744
0.042384	0.29556	0.27184		0.23016	0.15263	0.14147		0.032697	0.27756	0.53848
0.20583	0.081707	0.39549		0.76955	0.036939	0.24603		0.050263	0.16699	0.1701
0.33205	0.76767	0.27106		0.31134	0.2221	0.35204		0.15007	0.48784	0.37012
0.64459	0.31515	0.11312		0.6475	0.36546	0.32118		0.14588	0.40508	0.1594
0.0375	0.52428	0.24002		0.41448	0.061741	0.53624		0.16263	0.2366	0.2738
0.29437	0.45286	0.25759		0.22511	0.12815	0.32102		0.11111	0.78467	0.12184
0.21421	0.41526	0.3302		0.87442	0.099413	0.44984		0.056686	0.5596	0.27988
0.17195	0.59513	0.22883		0.0054848	0.68939	0.23141		0.019394	0.1646	0.43246
0.0108	0.042364	0.29784		0.36979	0.18759	0.24207		0.28406	0.09024	0.51155
0.18467	0.56377	0.28646		0.58738	0.67429	0.41932		0.40059	0.054236	0.24772
0.42363	0.61718	0.35593		0.84475	0.3659	0.24463		0.29665	0.88539	0.25975
0.17075	0.37092	0.13077		0.42853	0.34855	0.27442		0.23307	0.81287	0.2951
0.32317	0.24828	0.28683		0.6519	0.63664	0.29658		0.263	0.20741	0.26684
0.53729	0.32288	0.41321		0.14257	0.059252	0.36086		0.79985	0.11295	0.5397
0.50577	0.32242	0.39571		0.30159	0.2776	0.39788		0.18475	0.31177	0.50213
0.39781	0.022505	0.20723		0.0076127	0.41427	0.21255		0.7105	0.16122	0.16945
0.038827	0.62487	0.2069		0.0033715	0.44581	0.2525		0.81931	0.0030287	0.42293
0.50799	0.0061596	0.21032		0.80807	0.34251	0.3907		0.82655	0.0029146	0.29238
0.17136	0.12714	0.40749		0.0365	0.16539	0.4978		0.47866	0.51503	0.45725
0.55793	0.20409	0.27361		0.036815	0.57623	0.39307		0.77464	0.11393	0.22931
0.59231	0.016911	0.21385		0.38896	0.55983	0.44137		0.3789	0.084254	0.42983
0.27732	0.68029	0.33354		0.59087	0.066939	0.44071		0.30538	0.54141	0.29645
0.11336	0.49597	0.12863		0.21816	0.51983	0.39663		0.027001	0.67187	0.21709
0.50818	0.8297	0.15738		0.55376	0.36554	0.36487		0.2344	0.45221	0.44021
0.64051	0.10902	0.19913		0.58452	0.15215	0.216		0.26303	0.46247	0.35492
0.29843	0.17745	0.37584		0.16158	0.75078	0.29822		0.33856	0.75154	0.28483
0.2145	0.32008	0.35169		0.04761	0.42575	0.24071		0.22268	0.5108	0.52268
0.096845	0.53745	0.23007		0.69018	0.49815	0.42853		0.54922	0.25725	0.23715
0.45611	0.32475	0.18593		0.19261	0.79601	0.2687		0.50699	0.77168	0.26969
0.77927	0.21743	0.34248		0.58425	0.033132	0.33406		0.70848	0.25367	0.40996
0.59008	0.575	0.42691		0.29693	0.18455	0.37303		0.64518	0.20619	0.2561
0.55148	0.37765	0.13294		0.36948	0.50608	0.49076		0.4132	0.48522	0.36164
0.015087	0.44738	0.2146		0.11896	0.030271	0.41244		0.074444	0.81115	0.33073
0.96207	0.41182	0.3508		0.37342	0.16018	0.30706		0.053356	0.94659	0.39504
0.22136	0.55364	0.30624		0.10238	0.4784	0.40286		0.30582	0.32919	0.44621
0.43	0.66062	0.21572		0.6294	0.25981	0.40063		0.24295	0.41865	0.31472
0.5154	0.14554	0.43888		0.83067	0.21975	0.45375		0.14542	0.14869	0.18848
0.3474	0.57141	0.19265		0.23316	0.73429	0.33528		0.70154	0.37898	0.21891
0.62045	0.7465	0.27621		0.10887	0.42644	0.32766		0.51943	0.04295	0.53267
0.42034	0.40673	0.12318		0.90162	0.61198	0.5105		0.33773	0.63707	0.34866
0.28953	0.5935	0.38071		0.68106	0.0041527	0.44065		0.61166	0.11184	0.31163
0.51745	0.029259	0.31613		0.029402	0.5939	0.13281		0.46856	0.41847	0.35929
0.30007	0.38631	0.31115		0.23228	0.7603	0.40281		0.28448	0.22207	0.27042
0.31379	0.41442	0.36709		0.52148	0.39091	0.32476		0.8464	0.3143	0.35073
0.12367	0.78624	0.38646		0.11153	0.66384	0.40221		0.61452	0.275	0.32629
0.55702	0.03171	0.39174		0.74168	0.31085	0.26896		0.11516	0.030814	0.36538
0.68213	0.19253	0.20239		0.33498	0.57095	0.50829		0.81158	0.23768	0.4743
0.16398	0.1724	0.15263		0.26463	0.92115	0.26349		0.39582	0.60416	0.45075
0.054658	0.30703	0.21849		0.41771	0.012271	0.26743		0.41645	0.28624	0.40002
0.34957	0.30254	0.39649		0.19339	0.90921	0.24908		0.62608	0.26122	0.35731
0.18172	0.62938	0.39103		0.20791	0.46594	0.26298		0.17649	0.27519	0.40201
0.72962	0.32564	0.18081		0.6814	0.1683	0.26161		0.16526	0.38935	0.28229
0.41664	0.085681	0.25275		0.582	0.023444	0.28626		0.59808	0.37322	0.28492
0.60798	0.52348	0.28934		0.43696	0.29516	0.43306		0.45911	0.24736	0.3095
0.29765	0.67755	0.21575		0.42213	0.18669	0.32893		0.28322	0.30633	0.33493
0.17253	0.25731	0.32505		0.22011	0.08483	0.49091		0.18303	0.5098	0.32751
0.29102	0.1607	0.37755		0.067393	0.25532	0.19369		0.28236	0.2387	0.20948
0.70256	0.33142	0.27623		0.41599	0.39881	0.2448		0.58086	0.35842	0.26635
0.29752	0.34087	0.37327		0.44936	0.097758	0.44015		0.38166	0.028234	0.41214
0.49123	0.24378	0.30264		0.098828	0.15922	0.27456		0.03172	0.2654	0.086726
0.84969	0.86652	0.28159		0.30279	0.53715	0.41138		0.13859	0.075797	0.39948
1.014	0.17773	0.12892		0.51858	0.34026	0.43462		0.36887	0.18019	0.28569
0.19202	0.26753	0.28325		0.0013827	0.45919	0.42925		0.19775	0.033224	0.17522
0.416	0.81538	0.37356		0.72031	0.3647	0.27217		0.60372	0.33533	0.3566
0.11011	0.061236	0.27462		0.54325	0.13087	0.46429		0.54414	0.47214	0.2409
0.45911	0.6658	0.18386		0.60799	0.25568	0.20254		0.069358	0.33211	0.36095
0.77866	0.1499	0.24507		0.45894	0.57216	0.50449		0.24191	0.071093	0.46144
0.49688	0.52437	0.41739		0.45404	0.18686	0.29156		0.39555	0.1359	0.2556
0.2729	0.31121	0.29475		0.038446	0.47054	0.55633		0.18235	0.20462	0.3544
0.11484	0.26836	0.18168		0.72446	0.32079	0.15495		0.56565	0.04417	0.29981
0.0842	0.043512	0.32866		0.7367	0.096337	0.43981		0.55414	0.30575	0.21473
0.58303	0.1133	0.34245		0.11225	0.28735	0.36963		0.28889	0.28526	0.34251
0.31712	0.22495	0.38055		0.12315	0.64107	0.44673		0.65579	0.39861	0.20904
0.59373	0.24766	0.40918		0.45481	0.079824	0.41121		0.95429	0.38166	0.38238
0.50307	0.15002	0.30161		0.2892	0.016652	0.36763		0.022904	0.50391	0.24927
0.39935	0.45112	0.24443		0.27189	0.65834	0.4636		0.019809	0.30809	0.31422
0.16151	0.036964	0.41941		0.30304	0.75558	0.26588		0.13657	0.17545	0.40989
0.024916	0.33327	0.12481		0.39226	0.35233	0.46312		0.15007	0.55184	0.3951
0.18933	0.063327	0.32558		0.13011	0.17554	0.21974		0.11289	0.5752	0.32052
0.34925	0.5414	0.36811		0.82975	0.046043	0.40545		0.20708	0.38942	0.35771
0.48066	0.29576	0.43277		0.27554	0.11921	0.23796		0.15974	0.68066	0.17255
0.10495	0.65889	0.21436		0.48305	0.23543	0.28846		0.087946	0.58244	0.29529
0.50622	0.49798	0.31605		0.28643	0.2373	0.35474		0.064527	0.21609	0.17712
0.17706	0.19731	0.27909		0.23376	0.21535	0.36513		0.43763	0.17831	0.42082
0.0139	0.77364	0.42442		0.86695	0.019909	0.37285		0.49823	0.18594	0.53003
0.038232	0.064543	0.30284		0.012844	0.78538	0.18715		0.020787	0.89557	0.25457
0.020545	0.49691	0.28832		0.18838	0.38721	0.26151		0.70547	0.16454	0.32869
0.14787	0.64268	0.27211		0.45765	0.71413	0.29422		0.16974	0.69841	0.50236
0.057973	0.41264	0.45896		0.65834	0.37004	0.20093		0.015856	0.032837	0.45496
0.84759	0.030669	0.37411		0.3851	0.28581	0.32137		0.59512	0.31088	0.24465
0.37144	0.20552	0.37017		0.42691	0.63771	0.29569		0.39735	0.54196	0.46476
0.28137	0.33253	0.2461		0.14114	0.066169	0.30435		0.16202	0.21276	0.50936
0.48514	0.26264	0.38182		0.27291	0.26623	0.16406		0.30095	0.16273	0.24627
0.52294	0.097483	0.13802		0.19564	0.54033	0.30369		0.72029	0.041262	0.47891
0.093999	0.83472	0.19629		0.023272	0.52262	0.51698		0.59375	0.0088356	0.26248
0.42903	0.00088801	0.40897		0.56078	0.29162	0.23475		0.31765	0.58334	0.31432
0.19353	0.27418	0.20118		0.021579	0.23918	0.33086		0.53641	0.076243	0.4719
0.98304	0.27302	0.2308		0.05777	0.3217	0.38402		0.17229	0.12798	0.32814
0.61924	0.20592	0.14971		0.40168	0.52511	0.61156		0.27755	0.37832	0.46836
0.3597	0.76889	0.47155		0.47935	0.156	0.17688		0.14231	0.61097	0.27026
0.081723	0.55178	0.12616		0.25846	0.49801	0.38634		0.083279	0.44772	0.58016
0.4104	0.059839	0.428		0.36388	0.27771	0.34583		0.30665	0.34834	0.24607
0.73425	0.29549	0.17659		0.60387	0.24335	0.35217		0.1491	0.54634	0.4829
0.32324	0.20887	0.23274		0.12539	0.39479	0.26869		0.23802	0.51893	0.56811
0.16225	0.35304	0.14306		0.056055	0.35859	0.42271		0.43687	0.40448	0.32294
0.13164	0.44833	0.36694		0.52995	0.2759	0.38988		0.28787	0.64157	0.44958
0.41539	0.32453	0.18537		0.34987	0.58443	0.25457		0.52129	0.22213	0.37797
0.63465	0.23221	0.15131		0.51901	0.011519	0.24142		0.49446	0.31193	0.10609
0.58469	0.45614	0.23157		0.19313	0.089735	0.31995		0.35106	0.47036	0.35239
0.35162	0.66001	0.47009		0.20732	0.41283	0.4438		0.11117	0.76849	0.29619
0.24133	0.53874	0.18154		0.09547	0.010748	0.28978		0.042126	0.90881	0.57002
0.96113	0.25949	0.3326		0.32623	0.11854	0.36994		0.29662	0.051649	0.46562
0.18395	0.59596	0.39118		0.029624	0.41009	0.2905		0.15729	0.58149	0.42769
0.38069	0.070431	0.34685		0.58106	0.15837	0.31777		0.092205	0.36109	0.37896
0.5143	0.57275	0.35934		0.14985	0.90604	0.45266		0.58959	0.2493	0.37788
0.47232	0.64097	0.24494		0.1084	0.043472	0.24243		0.35472	0.050245	0.46388
0.5118	0.38781	0.24018		0.62625	0.044249	0.49101		0.30152	0.44785	0.49424
0.35722	0.46298	0.21482		0.29578	0.61257	0.25029		0.29812	0.06567	0.34584
0.67116	0.067038	0.21564		0.3181	0.74766	0.15455		0.39207	0.34598	0.22544
0.3085	0.39706	0.32251		0.35901	0.43517	0.27596		0.35078	0.40663	0.26028
0.22768	0.61695	0.092741		0.014577	0.66514	0.34865		0.5734	0.092327	0.18099
0.26343	0.83522	0.39147		0.62217	0.19157	0.53303		0.46666	0.27279	0.3499
0.63728	0.052323	0.35461		0.041903	0.35849	0.27122		0.14438	0.032159	0.57055
0.59836	0.27313	0.24904		0.25057	0.69122	0.16699		0.67222	0.17248	0.33908
0.14699	0.10694	0.10863		0.26097	0.0043661	0.21477		0.65614	0.237	0.39927
0.017514	0.70145	0.29836		0.10226	0.83877	0.37913		0.17824	0.64067	0.47363
0.14741	0.2492	0.2714		0.27729	0.41598	0.36418		0.25947	0.26825	0.19966
0.11685	0.40473	0.22534		0.524	0.044776	0.25696		0.38843	0.11517	0.44858
0.46597	0.17598	0.22024		0.42807	0.011612	0.27806		0.017739	0.33658	0.33887
0.63743	0.31278	0.4361		0.30352	0.12838	0.35008		0.17531	0.37185	0.26637
0.15782	0.6349	0.3494		0.37832	0.13683	0.22973		0.46549	0.37384	0.39878
0.077004	0.29696	0.43725		0.096301	0.43305	0.16214		0.40853	0.10751	0.33061
0.34302	0.017956	0.28598		0.27167	0.37778	0.3452		0.18191	0.31356	0.46844
0.56953	0.23409	0.26748		0.43457	0.10234	0.26606		0.18377	0.38953	0.5387
0.15005	0.17129	0.41698		0.18811	0.21009	0.44449		0.071995	0.46528	0.31705
0.51977	0.069145	0.41285		0.30455	0.40821	0.49783		0.40654	0.30248	0.36043
0.74384	0.64323	0.41254		0.41552	0.23772	0.4268		0.22957	0.11707	0.44216
0.8222	0.19452	0.2881		0.07752	0.52375	0.26146		0.082967	0.37225	0.32079
0.18807	0.2252	0.21381		0.17379	0.27416	0.31303		0.063684	0.02471	0.46162
0.41637	0.13307	0.28471		0.54309	0.14908	0.5335		0.3382	0.42812	0.35336
0.01146	0.067034	0.28042		0.45009	0.083831	0.18165		0.063711	0.27024	0.27834
0.24951	0.72383	0.3166		0.36823	0.34741	0.3342		0.32495	0.28623	0.5992
0.66022	0.20929	0.36671		0.27529	0.56199	0.43835		0.43727	0.47846	0.54019
0.49483	0.34916	0.15137		0.16033	0.035654	0.31326		0.058099	0.23553	0.22563
0.48428	0.14589	0.37229		0.067994	0.56964	0.55355		0.048836	0.12132	0.34134
0.033749	0.15328	0.26332		0.42282	0.34546	0.44354		0.27811	0.026077	0.38133
0.081465	0.18416	0.39059		0.64228	0.059392	0.31851		0.13685	0.26917	0.62779
0.53239	0.1523	0.35929		0.15912	0.27923	0.34595		0.43014	0.0091317	0.30948
0.47396	0.30225	0.40612		0.12323	0.68271	0.46861		0.37187	0.20678	0.62939
0.59677	0.20686	0.20272		0.34505	0.01823	0.38972		0.11149	0.18685	0.20836
0.35276	0.046464	0.41073		0.11324	0.10473	0.4604		0.48195	0.47244	0.39577
0.0074609	0.11454	0.42012		0.35916	0.58485	0.36997		0.60439	0.31365	0.40696
0.010739	0.4	0.31389		0.11044	0.69447	0.30293		0.024799	0.5834	0.53963
0.16139	0.0093269	0.32305		0.17981	0.32995	0.26985		0.054218	0.41048	0.21189
0.43813	0.52486	0.17641		0.12853	0.081289	0.34213		0.057818	0.34224	0.26249
0.30126	0.23756	0.10547		0.86024	0.17039	0.39232		0.036112	0.69895	0.29632
0.035432	0.49153	0.25504		0.14789	0.16643	0.39515		0.035854	0.62542	0.2506
0.46852	0.61988	0.26243		0.33071	0.083428	0.4521		0.17068	0.30325	0.37547
0.31308	0.40974	0.28335		0.19555	0.21439	0.28352		0.11301	0.83871	0.31039
0.15653	0.60305	0.19401		0.13279	0.078402	0.46805		0.1404	0.62595	0.43134
0.088454	0.096197	0.3303		0.076985	0.28495	0.50512		0.095488	0.08424	0.41701
0.11391	0.63927	0.41923		0.2714	0.63685	0.2592		0.30464	0.16201	0.12726
0.15565	0.56236	0.4001		0.19604	0.44106	0.37414		0.33659	0.25377	0.43591
0.16354	0.44509	0.44011		0.15504	0.80074	0.48107		0.1077	0.77239	0.3024
0.54062	0.19821	0.3152		0.49734	0.40201	0.43713		0.4528	0.17649	0.31319
0.36626	0.30582	0.19462		0.302	0.28148	0.22074		0.057049	0.76541	0.50063
0.41001	0.38263	0.40145		0.34965	0.59305	0.31534		0.17965	0.274	0.2508
0.42202	0.38737	0.34328		0.052328	0.29836	0.23099		0.78239	0.26221	0.14482
0.46431	0.097481	0.26339		0.1996	0.22645	0.4727		0.51125	0.2729	0.27878
0.10945	0.62944	0.14402		0.17649	0.59667	0.5161		0.12141	0.22667	0.29766
0.36824	0.061802	0.12775		0.27596	0.58932	0.19204		0.47722	0.054192	0.16904
0.11732	0.38479	0.39356		0.53447	0.23136	0.46854		0.74106	0.20578	0.3305
0.70088	0.37072	0.36063		0.1358	0.34004	0.34842		0.81132	0.058815	0.42741
0.58797	0.44096	0.26582		0.099861	0.38819	0.41395		0.50902	0.73416	0.43899
0.19596	0.74433	0.26874		0.40492	0.49765	0.48345		0.82453	0.077965	0.24691
0.15595	0.6678	0.24258		0.45382	0.11829	0.23373		0.21711	0.17769	0.34263
0.52787	1.09	0.19673		0.35096	0.62587	0.18809		0.35532	0.4411	0.33924
0.58003	0.22217	0.28156		0.49743	0.36543	0.18431		0.32599	0.70851	0.4799
0.35516	0.34601	0.5235		0.72312	0.17651	0.22631		0.039687	0.32235	0.442
0.50321	0.58911	0.10648		0.084003	0.87278	0.26364		0.3754	0.099276	0.50262
0.10632	0.47347	0.36043		0.074992	0.44324	0.52651		0.22255	0.46264	0.44258
0.24935	0.39001	0.34147		0.54404	0.29687	0.29187		0.30552	0.55418	0.4253
0.32898	0.26567	0.18946		0.12451	0.35515	0.3196		0.57396	0.21677	0.28331
0.7465	0.043801	0.3565		0.56266	0.085016	0.31479		0.52083	0.6975	0.41817
0.52053	0.37423	0.16636		0.25419	0.22541	0.39525		0.72072	0.13898	0.13981
0.42213	0.70968	0.4388		0.15862	0.73497	0.20389		0.56282	0.33863	0.16016
0.11542	0.40419	0.22624		0.28304	0.19185	0.24595		0.73534	0.3312	0.41312
1.0826	0.41686	0.43504		0.06819	0.42645	0.44885		0.010921	0.58026	0.37782
0.26811	0.61793	0.29932		0.63358	0.42268	0.45799		0.01805	0.9769	0.32135
0.66922	0.22622	0.33451		0.68931	0.18453	0.25261		0.42043	0.13616	0.50221
0.44008	0.29181	0.15467		0.029946	0.8866	0.33248		0.09788	0.60838	0.20273
0.45849	0.56264	0.22353		0.052177	0.0084276	0.29464		0.02101	0.39162	0.36528
0.5225	0.5242	0.27301		0.38166	0.55823	0.25533		0.44932	0.38306	0.24403
0.44066	0.41461	0.15414		0.35315	0.58691	0.37825		0.35015	0.02642	0.4271
0.29632	0.59081	0.22113		0.73195	0.057844	0.18995		0.42836	0.44727	0.38081
0.76035	0.17486	0.39862		0.13797	0.61718	0.25843		0.64351	0.079081	0.3439
0.30593	0.35306	0.241		0.3181	0.91135	0.33275		0.47095	0.46742	0.33497
0.30755	0.56929	0.30686		0.29877	0.75938	0.39117		0.89293	0.061646	0.1606
0.55573	0.017571	0.12448		0.11621	0.82295	0.24843		0.59921	0.25742	0.37857
0.68685	0.28315	0.31737		0.41765	0.23408	0.29617		0.12741	0.11778	0.425
0.24037	0.084309	0.29636		0.31315	0.4587	0.16895		0.68714	0.052996	0.2591
0.076747	0.70385	0.40283		0.15399	0.54518	0.20517		0.67246	0.0043853	0.1221
0.055335	0.41072	0.37075		0.18201	0.13179	0.5752		0.33654	0.74242	0.31143
0.17392	0.33521	0.21745		0.0049448	0.57515	0.43966		0.20872	0.33178	0.29563
0.66049	0.33714	0.20609		0.15336	0.40367	0.38754		0.43269	0.10963	0.39997
0.32047	0.2295	0.38251		0.73526	0.0080417	0.28403		0.29653	0.31085	0.27589
0.45096	0.63929	0.37162		0.53633	0.042214	0.41923		0.37116	0.33984	0.43417
0.13331	0.52463	0.1189		0.26187	0.022147	0.3914		0.69003	0.52342	0.32347
0.072064	0.23379	0.29804		0.30643	0.25856	0.16484		0.6057	0.15108	0.32857
0.49747	0.078678	0.48227		0.045128	0.077568	0.26117		0.32273	0.28462	0.3011
0.025906	0.016163	0.20252		0.15109	0.23786	0.45888		0.13714	0.46999	0.18639
0.4912	0.27089	0.2963		0.3757	0.22067	0.53014		0.041392	0.42672	0.29136
0.26911	0.11318	0.24101		0.53587	0.092608	0.18607		0.59357	0.35262	0.3044
0.60991	0.033696	0.14287		0.37761	0.15572	0.20175		0.30192	0.25246	0.18638
0.62422	0.72231	0.44185		0.45743	0.39735	0.26761		0.11714	0.16911	0.38379
0.87941	0.14595	0.2303		0.54044	0.18414	0.2979		0.12234	0.24117	0.3209
0.20912	0.0033588	0.29935		0.043032	0.74792	0.25384		0.43122	0.26468	0.33119
0.4658	0.1527	0.43748		0.090283	0.42661	0.28861		0.12906	0.25506	0.3485
0.008443	0.17114	0.24626		0.66232	0.35367	0.45823		0.57293	0.27245	0.39446
0.17536	0.67075	0.37716		0.4522	0.030152	0.16335		0.59647	0.33696	0.33049
0.5491	0.20084	0.41242		0.28512	0.47868	0.26823		0.097716	0.34369	0.4086
0.70055	0.34064	0.27279		0.21409	0.68206	0.20905		0.054064	0.055828	0.2743
0.5934	0.2278	0.45362		0.29613	0.014794	0.48138		0.42452	0.10243	0.33531
0.070246	0.18539	0.084393		0.1134	0.64598	0.13644		0.033611	0.18721	0.30256
0.16923	0.19395	0.16659		0.3842	0.36473	0.34263		0.40273	0.096677	0.32781
0.40577	0.18977	0.26047		0.54587	0.090202	0.33906		0.40964	0.15946	0.22392
0.50832	0.3868	0.19362		0.21666	0.25832	0.38205		0.18774	0.30439	0.39162
0.60402	0.4462	0.39528		0.14164	0.74802	0.27096		0.43132	0.53827	0.31009
0.24578	0.16044	0.18307		0.35119	0.10834	0.51219		0.90446	0.30138	0.41585
0.2131	0.21585	0.19724		0.016244	0.052642	0.424		0.15388	0.67008	0.38829
0.074992	0.12703	0.16086		0.41527	0.47849	0.49065		0.26539	0.54347	0.40862
0.019041	0.43816	0.40078		0.15213	0.76727	0.31531		0.03451	0.32245	0.3005
0.31424	0.18627	0.35288		0.11881	0.37805	0.26264		0.12744	0.77045	0.32398
0.60257	0.69434	0.36721		0.11854	0.17511	0.36581		0.025262	0.57494	0.46081
0.34011	0.32679	0.22916		0.47217	0.23923	0.3973		0.34084	0.14981	0.31137
0.050739	0.40977	0.41973		0.2358	0.16027	0.55486		0.092184	0.67223	0.082063
0.37519	0.7252	0.31703		0.52307	0.20556	0.44798		0.28336	0.67788	0.2941
0.31375	0.37452	0.30033		0.18998	0.0024028	0.56802		0.19553	0.081018	0.24009
0.32592	0.14252	0.22302		0.040989	0.1979	0.45999		0.32768	0.016726	0.34205
0.081029	0.65815	0.41382		0.79059	0.21593	0.50995		0.29194	0.28718	0.19641
0.29169	0.5743	0.38894		0.28891	0.58917	0.25817		0.17167	0.80654	0.25004
0.11602	0.25812	0.20509		0.25687	0.5945	0.26451		0.69186	0.15553	0.12919
0.6335	0.078325	0.34513		0.12955	0.84759	0.37974		0.034427	0.89014	0.22441
0.39318	0.21169	0.28228		0.51679	0.53834	0.47598		0.20432	0.23807	0.36543
0.59848	0.31016	0.38544		0.3574	0.523	0.19392		0.91046	0.20215	0.29082
0.5608	0.40833	0.35307		0.29755	0.39877	0.47654		0.52961	0.13667	0.35005
0.49111	0.034267	0.36823		0.06296	0.63591	0.12614		0.16866	0.1678	0.31799
0.14226	0.56254	0.24001		0.11263	0.066544	0.25053		0.45219	0.086088	0.2841
0.41586	0.055067	0.16415		0.14548	0.63397	0.41607		0.68024	0.12925	0.32144
0.17214	0.29683	0.40617		0.27566	0.66019	0.29279		0.68838	0.048895	0.16596
0.63832	0.347	0.35243		0.40389	0.18437	0.48847		0.36072	0.48926	0.54391
0.69811	0.47606	0.33217		0.19617	0.26535	0.55647		0.81555	0.094951	0.25185
0.24866	0.72131	0.11534		0.13122	0.26998	0.55581		0.22144	0.25469	0.52537
0.058723	0.76794	0.39541		0.49092	0.51172	0.18772		0.3071	0.35929	0.29716
0.4312	0.58418	0.23831		0.44594	0.042418	0.17297		0.16464	0.53352	0.38483
0.50794	0.23879	0.39361		0.39676	0.64151	0.44153		0.061344	0.11347	0.38342
0.34655	0.35866	0.2944		0.48494	0.21314	0.19342		0.3382	0.044516	0.5818
0.40856	0.57429	0.23785		0.65589	0.069635	0.3317		0.35648	0.35935	0.52527
0.1713	0.39658	0.28112		0.11172	0.88128	0.44377		0.32228	0.41687	0.48545
0.3069	0.41084	0.41242		0.18695	0.38864	0.33326		0.55323	0.13297	0.43121
0.10874	0.39519	0.18661		0.29623	0.47082	0.19912		0.58651	0.46253	0.36285
0.68946	0.14358	0.16659		0.19169	0.2376	0.40527		0.72857	0.18431	0.5842
0.59654	0.38869	0.21767		0.46033	0.055092	0.23845		0.4262	0.44764	0.3077
0.48717	0.64316	0.20339		0.24168	0.23734	0.20318		0.041277	0.54002	0.42463
0.27441	0.46846	0.19421		0.058328	0.67652	0.30012		0.077598	0.62774	0.19105
0.81599	0.18333	0.22317		0.16502	0.17288	0.20792		0.48257	0.21944	0.48577
0.28479	0.61349	0.25116		0.38478	0.50752	0.3006		0.06771	0.48028	0.36881
0.5585	0.03287	0.2918		0.037215	0.38048	0.44283		0.07144	0.22697	0.32514
0.066297	0.55897	0.18998		0.58311	0.30317	0.34089		0.30701	0.44666	0.20595
0.42189	0.54556	0.35043		0.47945	0.33946	0.129		0.4551	0.081429	0.65423
0.49785	0.28215	0.275		0.058556	0.84618	0.39598		0.5535	0.3196	0.42649
0.41461	0.3931	0.11136		0.0089841	0.16151	0.47955		0.59191	0.24302	0.23753
0.24157	0.66525	0.2862		0.61143	0.13479	0.28525		0.56764	0.18599	0.40621
0.72973	0.31095	0.39732		0.56094	0.45665	0.32335		0.034943	0.64432	0.32509
0.26905	0.43313	0.39162		0.7117	0.18797	0.34134		0.71389	0.0024561	0.34546
0.4377	0.54423	0.43063		0.16412	0.41062	0.33368		0.68086	0.27444	0.33103
0.26191	0.5725	0.26789		0.20913	0.80697	0.55779		0.059815	0.0099684	0.38751
0.46276	0.029316	0.30853		0.34143	0.51394	0.48414		0.65249	0.058578	0.20824
0.7385	0.23973	0.30207		0.27587	0.73494	0.32152		0.043202	0.39937	0.45324
0.18148	0.044001	0.17159		0.44584	0.31295	0.38148		0.34987	0.25326	0.46233
0.044245	0.5725	0.31715		0.25854	0.45544	0.29895		0.29243	0.095516	0.26844
0.0045961	0.31887	0.24185		0.19184	0.4218	0.35941		0.37356	0.23239	0.49265
0.10011	0.46972	0.20014		0.23329	0.012073	0.23255		0.39857	0.29645	0.48654
0.65921	0.52766	0.23865		0.078101	0.50521	0.45265		0.83841	0.36291	0.39644
0.30409	0.0689	0.19597		0.17588	0.34544	0.44871		0.67464	0.1542	0.46572
0.44258	0.56088	0.32708		0.55779	0.23182	0.55213		0.33567	0.23587	0.60714
0.082355	0.25102	0.34272		0.60565	0.24443	0.17924		0.21926	0.28238	0.39711
0.27463	0.011502	0.24897		0.16002	0.14414	0.24731		0.029652	0.36286	0.40691
0.15107	0.093647	0.34623		0.61887	0.26573	0.44553		0.7752	0.34618	0.35668
0.39061	0.31816	0.38328		0.12787	0.11184	0.46549		0.37578	0.021322	0.46538
0.48351	0.14656	0.28207		0.05424	0.21435	0.32847		0.069516	0.17335	0.54258
0.67113	0.12857	0.35178		0.32126	0.35494	0.42009		0.028303	0.25807	0.44995
0.5771	0.71437	0.236		0.5931	0.16977	0.45209		0.45912	0.48389	0.34737
0.97025	0.13498	0.18159		0.34915	0.42531	0.26413		0.15565	0.26457	0.31502
0.017539	0.017254	0.16181		0.35325	0.55931	0.29462		0.64623	0.10839	0.33523
0.40972	0.7286	0.35388		0.55346	0.42863	0.25773		0.49488	0.25096	0.5087
0.13552	0.10443	0.29554		0.060601	0.32701	0.21019		0.24043	0.28547	0.37525
0.056714	0.47998	0.27807		0.81881	0.19364	0.2511		0.42031	0.42907	0.32162
0.42857	0.22817	0.16869		0.34341	0.18439	0.15075		0.17323	0.00029191	0.48792
0.41051	0.30123	0.28226		0.2171	0.54176	0.23046		0.68484	0.080578	0.28848
0.30116	0.11102	0.33362		0.29789	0.13667	0.43024		0.068468	0.17733	0.32956
0.028052	0.19152	0.30217		0.13651	0.54074	0.28223		0.52111	0.027858	0.51471
0.14173	0.63571	0.41276		0.29239	0.22347	0.32404		0.31905	0.29411	0.38529
0.62492	0.17776	0.45443		0.65025	0.20323	0.52802		0.38715	0.38911	0.36507
0.46224	0.38541	0.3867		0.21775	0.21376	0.20283		0.44777	0.57331	0.37593
0.25074	0.13785	0.29319		0.10429	0.62346	0.28895		0.90327	0.25604	0.29974
0.20775	0.34714	0.34664		0.23957	0.10477	0.47368		0.031192	0.49733	0.29911
0.13101	0.18519	0.26625		0.012641	0.093426	0.44067		0.13732	0.30439	0.40289
0.11424	0.36234	0.29473		0.4694	0.29534	0.4186		0.11855	0.44969	0.21607
0.26034	0.1783	0.2786		0.23082	0.88621	0.25972		0.2209	0.39341	0.19377
0.34491	0.37168	0.5029		0.074512	0.24912	0.36892		0.089016	0.33904	0.53477
0.054139	0.29077	0.25564		0.17747	0.26921	0.29543		0.41869	0.092359	0.56102
0.29561	0.53732	0.21078		0.098336	0.20422	0.28412		0.061307	0.45994	0.50382
0.33543	0.35244	0.23		0.31211	0.26295	0.49938		0.29165	0.54596	0.44852
0.33168	0.49658	0.071938		0.53714	0.27087	0.3524		0.057046	0.036945	0.57317
0.38845	0.14223	0.32198		0.21249	0.086936	0.2279		0.2565	0.042481	0.33831
0.006087	0.48461	0.34479		0.073379	0.1148	0.4364		0.30239	0.012585	0.38765
0.33483	0.44995	0.35301		0.60589	0.098634	0.16821		0.12527	0.79426	0.12714
0.0092321	0.17532	0.20106		0.17403	0.54522	0.35421		0.52708	0.2009	0.4823
0.22547	0.31393	0.44464		0.17096	0.59111	0.52833		0.048443	0.41119	0.44259
0.3587	0.29371	0.32381		0.18358	0.63751	0.33818		0.11656	0.41078	0.17109
0.53599	0.59069	0.50684		0.52017	0.33308	0.27988		0.73752	0.31119	0.37039
0.6015	0.11108	0.25638		0.33088	0.58113	0.25037		0.68901	0.21304	0.27687
0.15059	0.28781	0.27629		0.52249	0.37898	0.50824		0.2554	0.055763	0.27247
0.58412	0.069217	0.34395		0.44133	0.56498	0.29116		0.66142	0.20933	0.29932
0.17828	0.21088	0.2628		0.00042306	0.077678	0.31644		0.90839	0.36371	0.40602
0.77336	0.44762	0.46082		0.067877	0.66345	0.15764		0.63132	0.038991	0.22627
0.7679	0.4361	0.29068		0.32162	0.6852	0.31803		0.36615	0.59019	0.11356
0.54381	0.34373	0.37678		0.3969	0.074301	0.47906		0.87347	0.11322	0.21494
0.18756	0.77217	0.32397		0.056616	0.19308	0.26132		0.25758	0.29303	0.45049
0.51479	0.34858	0.45797		0.16865	0.46986	0.2362		0.34633	0.44103	0.45107
0.42189	0.23347	0.25563		0.60407	0.54228	0.25846		0.27108	0.68526	0.26974
0.57881	0.41849	0.45021		0.31015	0.10137	0.33835		0.018184	0.2216	0.45976
0.41604	0.65674	0.52465		0.4591	0.38489	0.26991		0.36404	0.1799	0.44315
0.48012	0.38191	0.2048		0.38288	0.25954	0.081791		0.54292	0.52919	0.1878
0.36198	0.40867	0.20957		0.60863	0.090806	0.3687		0.31795	0.38918	0.51355
0.076034	0.32832	0.50373		0.1123	0.69152	0.38448		0.62866	0.1403	0.44414
0.90124	0.083319	0.3683		0.16237	0.39543	0.44081		0.41881	0.60405	0.22166
0.46046	0.43208	0.43632		0.27852	0.48575	0.51254		0.62954	0.2276	0.58464
0.43265	0.55044	0.34158		0.23206	0.38469	0.37031		0.19972	0.58577	0.13817
0.29938	0.58577	0.16077		0.44336	0.11364	0.28318		0.58963	0.374	0.22697
0.82344	0.24782	0.069373		0.19564	0.29041	0.22417		0.12137	0.61362	0.47246
0.36565	0.53527	0.14845		0.018072	0.83637	0.20746		0.11556	0.8566	0.18607
0.7575	0.084643	0.25561		0.13585	0.17526	0.35593		0.70277	0.34664	0.26107
0.41559	0.44235	0.34048		0.32636	0.53511	0.33634		0.14231	0.47483	0.19618
0.39872	0.6118	0.3983		0.076136	0.53577	0.45614		0.15993	0.18354	0.36136
0.343	0.081584	0.23994		0.69826	0.38698	0.50656		0.35001	0.42436	0.28431
0.33285	0.40994	0.22854		0.49444	0.43836	0.23804		0.54067	0.12798	0.38398
0.17643	0.42906	0.21399		0.015658	0.85804	0.42548		0.51611	0.43259	0.31358
0.75716	0.37049	0.44114		0.11858	0.10695	0.40089		0.48063	0.3157	0.17383
0.29018	0.32083	0.47285		0.48348	0.35925	0.32354		0.46857	0.42045	0.37616
0.57835	0.56233	0.3837		0.41461	0.68549	0.30774		0.045057	0.86203	0.22141
0.18657	0.54072	0.087168		0.64545	0.24317	0.37967		0.72277	0.06028	0.357
0.48043	0.053979	0.46365		0.12084	0.3355	0.45225		0.58792	0.086651	0.15583
0.75359	0.36506	0.25816		0.19175	0.87744	0.49231		0.15049	0.0046684	0.4006
0.15497	0.10892	0.36734		0.44256	0.52358	0.28781		0.76218	0.051612	0.40547
0.014858	0.61277	0.4044		0.17459	0.73376	0.29188		0.8968	0.013865	0.2356
0.019234	0.2806	0.35108		0.36255	0.079875	0.33377		0.062381	0.55755	0.34197
0.067476	0.40214	0.11252		0.26342	0.71399	0.47109		0.36371	0.10017	0.55581
0.33717	0.18699	0.30738		0.10145	0.38391	0.28785		0.15669	0.30404	0.22326
0.39789	0.56005	0.36277		0.21308	0.048421	0.4675		0.45156	0.21974	0.44195
0.10947	0.30924	0.30829		0.079198	0.54447	0.32745		0.25589	0.34837	0.16969
0.32069	0.022456	0.48943		0.001398	0.559	0.35133		0.83787	0.46482	0.22144
0.051697	0.36211	0.14923		0.5137	0.19321	0.33448		0.71433	0.15413	0.38895
0.40141	0.30433	0.47734		0.5096	0.048106	0.32158		0.36522	0.34757	0.24661
0.23906	0.11009	0.30698		0.17705	0.22309	0.49691		0.26698	0.42772	0.19502
0.6915	0.1182	0.19969		0.61563	0.27693	0.19717		0.034344	0.38795	0.35012
0.68683	0.56881	0.43078		0.27042	0.16359	0.40659		0.58045	0.41769	0.27973
1.0324	0.13136	0.21183		0.28801	0.24997	0.36859		0.13143	0.22464	0.13425
0.040939	0.17748	0.32779		0.26141	0.39949	0.29985		0.15553	0.23722	0.21355
0.40976	0.66048	0.44959		0.56345	0.21683	0.29462		0.050021	0.37256	0.259
0.076385	0.10657	0.51856		0.27057	0.48494	0.3244		0.22118	0.44708	0.20328
0.18902	0.50713	0.39484		0.40117	0.37985	0.35993		0.13039	0.40618	0.28339
0.41208	0.15073	0.25381		0.52703	0.34336	0.25572		0.66473	0.16867	0.45317
0.37848	0.35948	0.22019		0.14537	0.83106	0.29417		0.44491	0.28224	0.21978
0.48326	0.22756	0.18588		0.017564	0.45449	0.35001		0.26285	0.37744	0.34332
0.10655	0.30129	0.49812		0.60574	0.19097	0.39819		0.24208	0.034448	0.46489
0.069863	0.68949	0.2151		0.28395	0.087577	0.26142		0.71756	0.0080553	0.33567
0.54423	0.44191	0.29684		0.085425	0.67725	0.20349		0.11131	0.28153	0.27685
0.71011	0.014248	0.3862		0.36686	0.0071089	0.33009		0.51279	0.16703	0.54406
0.5128	0.51545	0.20245		0.19271	0.68839	0.27388		0.42098	0.38619	0.31301
0.16761	0.055867	0.3279		0.27952	0.27612	0.28506		0.50677	0.75526	0.39601
0.28178	0.24111	0.20317		0.82404	0.2857	0.39764		0.69572	0.35354	0.36656
0.11134	0.086123	0.17225		0.29101	0.052337	0.33747		0.071698	0.68816	0.32005
0.23751	0.26532	0.31811		0.21118	0.52848	0.18567		0.12092	0.092972	0.31442
0.40679	0.034199	0.17685		0.22072	0.13968	0.49285		0.24895	0.80816	0.18275
0.41043	0.24575	0.35761		0.059132	0.2136	0.2583		0.14743	0.47683	0.55822
0.15424	0.47269	0.38336		0.55548	0.34569	0.27715		0.46778	0.16729	0.49052
0.66672	0.57377	0.16377		0.022694	0.38679	0.21541		0.063986	0.67756	0.32896
0.39795	0.22981	0.38136		0.2915	0.30441	0.4527		0.24127	0.75442	0.49058
0.38128	0.49766	0.34311		0.22916	0.16708	0.38211		0.039197	0.048178	0.31394
0.41458	0.031429	0.27372		0.41167	0.34423	0.32671		0.13898	0.17978	0.38918
0.077714	0.53198	0.53359		0.13347	0.084656	0.1782		0.34844	0.069369	0.43326
0.23684	0.47642	0.23385		0.18939	0.072081	0.2553		0.068074	0.93592	0.16678
0.1027	0.26545	0.38505		0.70265	0.1519	0.43372		0.43704	0.2364	0.48228
0.3904	0.047123	0.15814		0.20031	0.40531	0.35526		0.1519	0.84392	0.46134
0.22208	0.34617	0.30557		0.26243	0.717	0.26767		0.045908	0.38081	0.31709
0.66696	0.13855	0.22539		0.25953	0.57053	0.22712		0.73763	0.21564	0.19869
0.113	0.26208	0.19589		0.49082	0.43812	0.25309		0.61493	0.055752	0.42397
0.65792	0.047362	0.47377		0.19588	0.62905	0.42753		0.41197	0.058291	0.16408
0.16098	0.090168	0.24215		0.30744	0.57362	0.47026		0.9665	0.083012	0.36229
0.57241	0.32204	0.28212		0.44843	0.60852	0.33863		0.76159	0.088678	0.2972
0.81632	0.35289	0.36341		0.047579	0.14749	0.33948		0.15087	0.5721	0.24974
0.35577	0.3909	0.23798		0.10242	0.6527	0.27326		0.75912	0.13147	0.2189
0.016411	0.4836	0.36977		0.29758	0.72144	0.28992		0.19869	0.20735	0.14221
0.5609	0.70075	0.2902		0.39959	0.11322	0.595		0.38152	0.22589	0.42034
0.68838	0.15352	0.18052		0.10218	0.19209	0.33294		0.20273	0.48986	0.27781
0.69584	0.3165	0.39219		0.015945	0.40456	0.54197		0.17215	0.19917	0.19995
0.27173	0.59661	0.50552		0.34881	0.26407	0.26281		0.41896	0.19496	0.36299
0.50862	0.24752	0.30875		0.35807	0.14418	0.15585		0.3801	0.33559	0.39052
0.065036	0.40717	0.18487		0.68281	0.28284	0.39593		0.29902	0.19851	0.30532
0.053	0.073902	0.20577		0.40195	0.38477	0.27713		0.59383	0.0983	0.23961
0.47422	0.20217	0.24981		0.46789	0.077317	0.45515		0.60038	0.44403	0.36359
0.5523	0.41419	0.27998		0.14112	0.45498	0.40414		0.83389	0.18113	0.3644
0.6177	0.53625	0.22781		0.079082	0.35911	0.45988		0.93389	0.091349	0.39196
0.33459	0.36237	0.29089		0.1667	0.5658	0.15381		0.050576	0.3713	0.11811
0.81992	0.24408	0.28643		0.36175	0.4096	0.2562		0.058346	0.49713	0.21697
0.16821	0.60398	0.34758		0.17694	0.26397	0.41038		0.84811	0.28674	0.3477
0.89555	0.16701	0.19708		0.079415	0.66211	0.24385		0.086883	0.48278	0.22336
0.49251	0.45739	0.34213		0.013629	0.26505	0.54876		0.14854	0.19531	0.24724
0.42501	0.62592	0.22118		0.45487	0.39298	0.39977		0.21143	0.36779	0.17902
0.52193	0.035005	0.18642		0.013581	0.22799	0.52275		0.37884	0.18151	0.30249
0.21644	0.50315	0.31119		0.79698	0.36488	0.41911		0.3977	0.29133	0.32979
0.65792	0.40122	0.12892		0.026872	0.86445	0.4211		0.49719	0.36795	0.45932
0.27236	0.23862	0.25585		0.12461	0.096632	0.24347		0.65807	0.095343	0.07437
0.60702	0.6671	0.16853		0.59931	0.3001	0.18824		0.077041	0.52491	0.45071
0.20114	0.65854	0.29745		0.46731	0.74698	0.22523		0.59565	0.087103	0.25534
0.59804	0.047705	0.3798		0.5893	0.22527	0.45238		0.61469	0.1958	0.17785
0.79128	0.12879	0.3043		0.10388	0.48363	0.3796		0.24567	0.017316	0.20308
0.029695	0.0095263	0.24027		0.13704	0.80277	0.27722		0.85434	0.032579	0.32721
0.14382	0.65582	0.32474		0.23478	0.81649	0.35971		0.78012	0.13209	0.24299
0.13075	0.36256	0.29274		0.30673	0.061531	0.36362		0.28659	0.48962	0.28802
0.012788	0.70838	0.30574		0.40453	0.65403	0.22256		0.43567	0.08591	0.16986
0.2044	0.27818	0.29298		0.026385	0.12405	0.18375		0.13072	0.045026	0.40708
0.416	0.61877	0.34028		0.25113	0.013314	0.50853		0.40336	0.22454	0.36126
0.23981	0.48478	0.37345		0.14619	0.55418	0.2411		0.51105	0.3626	0.1638
0.039967	0.11023	0.30807		0.031	0.51353	0.414		0.62222	0.30091	0.28034
0.090351	0.36927	0.42024		0.31446	0.18487	0.39468		0.59256	0.060295	0.2912
0.64464	0.30082	0.19817		0.64757	0.088939	0.12574		0.32537	0.14098	0.4018
0.064248	0.023882	0.33513		0.10947	0.28144	0.26781		0.3647	0.25405	0.28572
0.79695	0.51368	0.38443		0.62141	0.10027	0.28868		0.0048363	0.29867	0.286
0.63071	0.56433	0.24984		0.23436	0.070298	0.3252		0.58466	0.2693	0.2528
0.92994	0.01412	0.23434		0.25946	0.51416	0.41024		0.052735	0.28507	0.21192
0.060378	0.073378	0.18422		0.23387	0.42156	0.35293		0.27385	0.29454	0.31094
0.25193	0.67125	0.26617		0.55402	0.22965	0.4884		0.095704	0.32948	0.24615
0.17865	0.17488	0.20277		0.25029	0.53821	0.5347		0.20798	0.45056	0.41941
0.10282	0.34052	0.41468		0.4353	0.36279	0.45871		0.1188	0.45176	0.13368
0.55752	0.16893	0.46548		0.69094	0.26943	0.22089		0.61795	0.25643	0.51954
0.42862	0.40742	0.29044		0.054017	0.79747	0.29978		0.61429	0.094137	0.21733
0.52093	0.31698	0.32386		0.02887	0.64577	0.18182		0.28154	0.31623	0.35688
0.081658	0.24012	0.3514		0.64367	0.34293	0.47171		0.53103	0.33891	0.22595
0.038	0.85453	0.25471		0.20165	0.25098	0.24243		0.38925	0.077785	0.45135
0.74453	0.33706	0.33398		0.05024	0.88536	0.22487		0.55987	0.041995	0.21298
0.56626	0.085966	0.091663		0.13373	0.61632	0.3407		0.16842	0.11123	0.21811
0.32414	0.3852	0.22568		0.39373	0.035131	0.36965		0.55375	0.070827	0.30322
0.14162	0.068193	0.22629		0.32946	0.25306	0.19782		0.24797	0.57942	0.39699
0.38187	0.1786	0.38025		0.75922	0.078059	0.23699		0.27915	0.31656	0.15995
0.25472	0.060562	0.36968		0.3377	0.037051	0.28377		0.41474	0.62293	0.3733
0.25347	0.30676	0.38031		0.16058	0.58864	0.46528		0.78761	0.14709	0.33712
0.4728	0.14442	0.39412		0.2365	0.068691	0.30037		0.098367	0.5636	0.061077
0.37605	0.35249	0.22232		0.069717	0.15144	0.46392		0.075078	0.019688	0.23829
0.35015	0.16212	0.12977		0.36729	0.4072	0.35601		0.39189	0.45436	0.38211
0.41949	0.48245	0.29769		0.071308	0.80283	0.17381		0.2119	0.34827	0.28701
0.45123	0.082257	0.29041		0.016546	0.35485	0.24156		0.50086	0.14696	0.3317
0.13641	0.47492	0.19721		0.352	0.30592	0.47743		0.036763	0.61199	0.37717
0.50623	0.024299	0.27364		0.73006	0.50899	0.35941		0.2117	0.48265	0.2213
0.351	0.44444	0.26287		0.33197	0.22251	0.29089		0.090388	0.0037929	0.2202
0.016539	0.24007	0.18397		0.43058	0.30281	0.29614		0.013516	0.13252	0.18104
0.4309	0.033511	0.22299		0.36266	0.066173	0.25272		0.31022	0.18977	0.1755
0.06084	0.20072	0.13044		0.41253	0.17317	0.38648		0.15003	0.74392	0.39688
0.30752	0.31625	0.25848		0.55724	0.14918	0.34711		0.41853	0.22666	0.3637
0.45891	0.47422	0.36659		0.12286	0.49596	0.35901		0.22956	0.67692	0.26311
0.51526	0.039629	0.11216		0.36399	0.5584	0.28979		0.017355	0.54382	0.39091
0.27851	0.21388	0.23103		0.29626	0.77867	0.28631		0.8041	0.13657	0.27185
0.22167	0.16995	0.19592		0.56961	0.57438	0.4087		0.59562	0.040063	0.28992
0.55686	0.28925	0.22602		0.17797	0.57775	0.44941		0.34823	0.17055	0.36329
0.72423	0.25797	0.18091		0.41999	0.44448	0.39478		0.7671	0.21457	0.25088
0.51694	0.74129	0.23872		0.50037	0.49461	0.19763		0.93856	0.022646	0.35773
0.054584	0.63398	0.11755		0.13961	0.03044	0.22899		0.78458	0.2467	0.40046
0.46843	0.5987	0.2104		0.12879	0.59197	0.4773		0.265	0.68806	0.28799
0.55545	0.40477	0.16787		0.37167	0.60786	0.37943		0.84814	0.25492	0.4132
0.85309	0.12064	0.24204		0.42076	0.15636	0.26445		0.14126	0.12675	0.31912
0.11353	0.47175	0.28428		0.21658	0.15077	0.4659		0.29495	0.47823	0.34505
0.56143	0.17007	0.20223		0.044501	0.46598	0.45588		0.38221	0.62312	0.33978
0.029368	0.36413	0.25357		0.24878	0.011656	0.43859		0.07388	0.085912	0.15608
0.058638	0.064687	0.42595		0.21071	0.25524	0.20034		0.50488	0.27559	0.46154
0.5359	0.2421	0.42432		0.69236	0.22274	0.45907		0.47999	0.45952	0.36393
0.47019	0.395	0.31531		0.62576	0.42085	0.28306		0.19195	0.36455	0.33922
0.45154	0.5718	0.39638		0.5959	0.25241	0.3224		0.80304	0.24639	0.14769
0.21924	0.41093	0.15704		0.12658	0.34241	0.15586		0.60708	0.46831	0.29377
0.73538	0.22391	0.16903		0.007928	0.36805	0.2781		0.6453	0.13254	0.35993
0.14966	0.66388	0.32459		0.13878	0.59347	0.39313		0.095479	0.83571	0.36308
0.36077	0.36471	0.25311		0.44432	0.5179	0.3486		0.93599	0.2594	0.40491
0.38816	0.45543	0.20982		0.15708	0.32615	0.20155		0.026553	0.60607	0.41245
0.38466	0.010412	0.37041		0.43841	0.3147	0.13796		0.052907	0.73409	0.21977
0.21873	0.42141	0.28579		0.26495	0.68094	0.35721		0.60802	0.3985	0.28806
0.01677	0.50571	0.40272		0.029416	0.33405	0.40333		0.066026	0.64139	0.5637
0.43158	0.34206	0.37665		0.5635	0.33725	0.46765		0.075376	0.32591	0.36201
0.19729	0.32772	0.30364		0.16471	0.40661	0.53158		0.49226	0.61656	0.18195
0.197	0.68664	0.36741		0.66278	0.29415	0.31876		0.4209	0.26408	0.40895
0.64088	0.075378	0.1997		0.65376	0.51133	0.33841		0.29332	0.22171	0.31599
0.90187	0.14265	0.2479		0.17195	0.80103	0.2425		0.36941	0.43922	0.22424
0.055666	0.13183	0.34635		0.18757	0.12203	0.25341		0.42878	0.44381	0.29573
0.07061	0.46725	0.21632		0.85654	0.38466	0.30827		0.13546	0.84166	0.3765
0.041972	0.5285	0.29455		0.57485	0.64401	0.30456		0.69064	0.0049916	0.29554
0.056524	0.72167	0.27495		0.74547	0.0082501	0.31954		0.62935	0.26428	0.26918
0.10218	0.27193	0.39046		0.075644	0.62362	0.22785		0.031164	0.039174	0.17521
0.085039	0.49433	0.37686		0.4038	0.48227	0.44176		0.75048	0.18868	0.25447
0.11793	0.14611	0.30337		0.36128	0.73381	0.53276		0.75092	0.045573	0.27778
0.077961	0.066405	0.16608		0.14274	0.042982	0.39775		0.5218	0.23306	0.21954
0.60414	0.37069	0.39534		0.72112	0.48886	0.1452		0.055172	0.16532	0.36812
0.089575	0.17252	0.39642		0.013826	0.08311	0.38404		0.40423	0.22296	0.38791
0.71205	0.37711	0.081358		0.28826	0.033598	0.37469		0.30328	0.39613	0.38915
0.48328	0.44505	0.30595		0.10596	0.49717	0.40175		0.7766	0.50924	0.46077
0.87758	0.071553	0.14843		0.037515	0.62828	0.35508		0.90551	0.15336	0.32502
0.065108	0.071913	0.21666		0.55799	0.21556	0.47203		0.28905	0.18703	0.32514
0.36888	0.64834	0.10382		0.67118	0.19444	0.26101		0.5381	0.22196	0.41146
0.11034	0.36539	0.30438		0.18209	0.28345	0.38293		0.025697	0.48143	0.27588
0.015804	0.43569	0.22497		0.74842	0.1638	0.51603		0.47854	0.40873	0.25036
0.44752	0.12004	0.33285		0.30517	0.21841	0.20088		0.348	0.42561	0.51344
0.455	0.30973	0.33882		0.35127	0.36472	0.36457		0.52752	0.61586	0.28396
0.39985	0.27482	0.10466		0.24925	0.46917	0.171		0.096533	0.32947	0.37125
0.036522	0.17757	0.41514		0.54448	0.32906	0.28011		0.2716	0.54621	0.38445
0.24797	0.49172	0.2945		0.31846	0.73369	0.46331		0.39165	0.77237	0.29535
0.63471	0.32096	0.27582		0.6037	0.17577	0.23273		0.56013	0.32185	0.50393
0.66956	0.11878	0.12167		0.52278	0.13569	0.50095		0.74299	0.39919	0.24637
0.44027	0.25892	0.29582		0.16324	0.92792	0.36756		0.42814	0.4533	0.28227
0.19277	0.068596	0.2694		0.020071	0.84035	0.32002		0.29802	0.072375	0.29334
0.41005	0.03007	0.20719		0.73663	0.22308	0.33264		0.62983	0.12611	0.48784
0.1274	0.07744	0.28048		0.059112	0.24959	0.45625		0.19997	0.30969	0.25898
0.4178	0.21947	0.24928		0.015024	0.78844	0.36253		0.5036	0.051539	0.37311
0.33239	0.23257	0.37593		0.16262	0.72512	0.37803		0.33951	0.68991	0.4086
0.28762	0.43159	0.35785		0.40915	0.17326	0.32727		0.25442	0.4752	0.18462
0.31584	0.29115	0.12974		0.23696	0.39115	0.33757		0.53101	0.7646	0.22912
0.46389	0.44855	0.42597		0.36445	0.39382	0.20188		0.65422	0.32868	0.23883
0.24335	0.22711	0.17172		0.8071	0.072926	0.29829		0.21281	0.3257	0.1098
0.20697	0.41559	0.41875		0.18535	0.047924	0.40094		0.15363	0.13261	0.20206
0.39248	0.01329	0.24669		0.2803	0.71751	0.53796		0.75024	0.3375	0.43753
0.11644	0.61418	0.1618		0.39157	0.03842	0.38886		0.27037	0.5737	0.23987
0.33904	0.60094	0.24702		0.077895	0.34871	0.21999		0.28882	0.54183	0.084106
0.17899	0.23793	0.13725		0.47599	0.062482	0.52844		0.46043	0.02711	0.44662
0.52466	8.9466e-05	0.40608		0.051153	0.84085	0.37808		0.10427	0.7413	0.52785
0.045809	0.3539	0.20303		0.055589	0.70806	0.24567		0.24708	0.70538	0.080753
0.26676	0.37192	0.4047		0.44204	0.36757	0.40158		0.406	0.083628	0.17243
0.35077	0.55398	0.40877		0.60216	0.19133	0.18259		0.096071	0.15631	0.4691
0.34683	0.24473	0.2649		0.41659	0.070624	0.33162		0.3037	0.021946	0.38107
0.26487	0.3027	0.34702		0.66672	0.43664	0.1848		0.19465	0.93651	0.27059
0.44527	0.24825	0.26844		0.68213	0.052702	0.28538		0.68142	0.56601	0.53453
0.13195	0.13894	0.3686		0.40678	0.24528	0.4819		0.0018849	0.88687	0.19269
0.56196	0.24191	0.23262		0.83894	0.23801	0.39347		0.088246	0.46243	0.35504
0.79983	0.3353	0.4298		0.040048	0.69966	0.41808		0.70573	0.10591	0.52532
0.37496	0.72308	0.42699		0.33301	0.5041	0.33893		0.56385	0.10383	0.22658
0.056408	0.89861	0.2447		0.6529	0.74647	0.35341		0.41803	0.057125	0.33461
0.37237	0.53781	0.2152		0.55124	0.44769	0.44464		0.65257	0.31878	0.30784
0.51273	0.56591	0.42098		0.36107	0.57731	0.24542		0.90006	0.071328	0.30403
0.71724	0.11671	0.37986		0.53382	0.39611	0.33237		0.74571	0.27677	0.23431
0.15439	0.60275	0.46766		0.51573	0.50495	0.35639		0.40254	0.70282	0.15754
0.41636	0.19749	0.36857		0.069734	0.1061	0.52862		0.67814	0.074006	0.33969
0.052086	0.46803	0.2341		0.030656	0.44441	0.14059		0.16429	0.072969	0.33561
0.001421	0.25755	0.38883		0.47876	0.52022	0.50869		0.39893	0.3439	0.29626
0.39913	0.17723	0.25173		0.31054	0.2314	0.29536		0.15842	0.70599	0.14918
0.31091	0.63096	0.28232		0.23548	0.48636	0.38561		0.045291	0.077952	0.32492
0.28946	0.77888	0.25692		0.032859	0.21145	0.46479		0.25216	0.11608	0.12016
0.10465	0.77596	0.048843		0.41301	0.04929	0.62369		0.43661	0.54816	0.2943
0.81776	0.1906	0.21368		0.20137	0.21892	0.2947		0.23604	0.34951	0.26999
0.052454	0.66474	0.18272		0.57122	0.27644	0.49053		0.75369	0.38195	0.27906
0.60394	0.013522	0.25447		0.62061	0.33664	0.28504		0.26715	0.48908	0.23338
0.48893	0.56226	0.35758		0.53965	0.11859	0.31267		0.52936	0.13939	0.50171
0.28557	0.57755	0.43293		0.037032	0.023695	0.23708		0.053514	0.67053	0.28303
0.50274	0.33548	0.46434		0.060152	0.31907	0.3288		0.83888	0.30575	0.1571
0.22998	0.5982	0.31116		0.34791	0.60373	0.2808		0.058383	0.5946	0.46132
0.09828	0.70039	0.29937		0.13693	0.76034	0.21055		0.049706	0.8132	0.34948
0.37795	0.38328	0.45112		0.088683	0.069128	0.23345		0.58305	0.50738	0.24476
0.28149	0.34488	0.42373		0.53894	0.16051	0.39603		0.24589	0.70648	0.29356
0.16835	0.62017	0.23948		0.14808	0.62655	0.082037		0.50625	0.45007	0.31923
0.48331	0.04439	0.40743		0.041803	0.20671	0.2069		0.336	0.55827	0.25204
0.82043	0.021326	0.39936		0.46289	0.24753	0.29516		0.52551	0.08483	0.089019
0.09976	0.24848	0.438		0.18202	0.32647	0.39323		0.086215	0.065403	0.43121
0.092612	0.80168	0.25572		0.35814	0.10429	0.4134		0.64499	0.40536	0.29473
4.1502e-05	0.73302	0.45062		0.69489	0.3529	0.22503		0.66677	0.17333	0.40859
0.18835	0.95028	0.34039		0.26751	0.74134	0.34599		0.37646	0.69193	0.28327
0.18309	0.30294	0.2563		0.15259	0.085349	0.33053		0.73065	0.071658	0.22978
0.57248	0.53326	0.18526		0.87355	0.37795	0.22678		0.70427	0.34993	0.12741
0.18284	0.56559	0.37569		0.51548	0.54246	0.41294		0.15306	0.17428	0.17894
0.39725	0.62236	0.43474		0.84609	0.03122	0.42806		0.79882	0.15746	0.19174
0.0084907	0.044395	0.18467		0.05324	0.3854	0.46229		0.73772	0.02221	0.3005
0.20464	0.071462	0.17344		0.13073	0.93394	0.36368		0.19525	0.41316	0.17616
0.62693	0.38203	0.35383		0.46959	0.45016	0.21547		0.16332	0.3234	0.35669
0.21931	0.057963	0.34493		0.38566	0.31356	0.42793		0.083971	0.18055	0.31682
0.61224	0.33977	0.35669		0.32434	0.033006	0.39885		0.59369	0.14632	0.14009
0.81719	0.03678	0.36292		0.68494	0.50262	0.23321		0.28021	0.26432	0.38587
0.043567	0.050053	0.1562		0.037688	0.28172	0.23681		0.60829	0.71745	0.44847
0.31338	0.69558	0.25906		0.45187	0.089785	0.28643		0.75105	0.016376	0.3972
0.0047864	0.32507	0.53945		0.17761	0.68814	0.26044		0.47305	0.26905	0.25851
0.12274	0.41855	0.21483		0.48047	0.072515	0.30671		0.49488	0.06276	0.24276
0.39411	0.04045	0.55876		0.6075	0.25485	0.53734		0.23033	0.45102	0.20495
0.39058	0.56251	0.25641		0.52461	0.11211	0.17968		0.25209	0.27443	0.31925
0.3158	0.22437	0.31621		0.70254	0.1576	0.46643		0.31547	0.47419	0.18238
0.17588	0.11207	0.4656		0.26427	0.12799	0.30804		0.49111	0.35323	0.19234
0.068577	0.48175	0.31553		0.35672	0.10723	0.43278		0.071697	0.13975	0.35093
0.30002	0.37424	0.24696		0.092754	0.57422	0.53219		0.12301	0.37732	0.24414
0.21988	0.28216	0.33544		0.47531	0.032285	0.26002		0.29373	0.83392	0.47942
0.35413	0.10809	0.21669		0.21567	0.58171	0.45461		0.46826	0.55513	0.21381
0.51156	0.0024061	0.37614		0.57259	0.20359	0.34643		0.6757	0.25532	0.3015
0.095679	0.16088	0.22051		0.34637	0.016412	0.33135		0.63558	0.44468	0.15193
0.38226	0.057783	0.35088		0.3741	0.73504	0.41619		0.16369	0.74798	0.21493
0.36245	0.27742	0.29489		0.10933	0.7594	0.26898		0.19836	0.021656	0.32828
0.51745	0.062398	0.25754		0.81745	0.28629	0.41774		0.60514	0.23258	0.33699
0.36787	0.51403	0.48846		0.048855	0.3805	0.15621		0.12055	0.46534	0.3945
0.26861	0.16742	0.23846		0.098155	0.70784	0.36795		0.30101	0.065733	0.53873
0.44506	0.41367	0.40087		0.18167	0.70818	0.37168		0.14612	0.53397	0.16548
0.3598	0.17299	0.35541		0.25006	0.22147	0.53504		0.23974	0.20315	0.19354
0.15134	0.38431	0.45127		0.35461	0.43752	0.26871		0.46279	0.79929	0.32394
0.2765	0.1074	0.23726		0.90432	0.2232	0.4261		0.69526	0.13107	0.34884
0.21284	0.8	0.36071		0.20852	0.1525	0.17468		0.44685	0.43816	0.54803
0.092982	0.44186	0.3016		0.26988	0.60792	0.35413		0.0027979	0.19957	0.44094
0.37783	0.048001	0.41517		0.12411	0.085442	0.25125		0.023491	0.34984	0.45504
0.044754	0.14568	0.18062		0.22154	0.50409	0.11222		0.30643	0.61751	0.25878
0.21374	0.43054	0.36085		0.54536	0.2555	0.21387		0.43915	0.0042144	0.30681
0.51435	0.18073	0.22964		0.028107	0.27109	0.12369		0.15945	0.67556	0.4366
0.44617	0.32382	0.235		0.1885	0.56801	0.4872		0.12345	0.61984	0.25446
0.30082	0.14032	0.35847		0.45238	0.30989	0.39758		0.31439	0.36783	0.24734
0.54437	0.16124	0.25068		0.17579	0.1979	0.41095		0.2997	0.10642	0.18256
0.45019	0.028442	0.31872		0.28141	0.18824	0.46271		0.38838	0.14105	0.4688
0.71015	0.17023	0.34108		0.59186	0.0087352	0.54639		0.4483	0.41402	0.44205
0.34558	0.61651	0.23133		0.43026	0.11058	0.44089		0.1946	0.91958	0.27396
0.050704	0.74285	0.133		0.9144	0.0067423	0.58257		0.050967	0.48951	0.33921
0.21014	0.62821	0.23626		0.080052	0.70651	0.31895		0.96941	0.0049636	0.29674
0.69798	0.040437	0.38908		0.31225	0.4662	0.58435		0.41841	0.11947	0.49644
0.67274	0.0087276	0.33496		0.10922	0.6248	0.2462		0.27202	0.14216	0.45841
0.084821	0.58982	0.30021		0.52246	0.38827	0.10994		0.70813	0.18169	0.25145
0.53755	0.29037	0.33762		0.30383	0.47733	0.41761		0.78268	0.17127	0.43135
0.14226	0.45494	0.43595		0.48057	0.45581	0.25039		0.7499	0.18627	0.42073
0.17428	0.26716	0.29998		0.31591	0.45413	0.42376		0.27004	0.6806	0.38007
0.30021	0.018991	0.14576		0.14638	0.18198	0.46325		0.47565	0.025976	0.45329
0.4773	0.53254	0.23466		0.054452	0.45245	0.3629		0.097886	0.16158	0.45199
0.28929	0.66783	0.27123		0.6394	0.51864	0.2301		0.32326	0.23936	0.51039
0.21603	0.71054	0.20159		0.38475	0.29296	0.22258		0.098903	0.7883	0.29234
0.49576	0.22114	0.23545		0.18093	0.38336	0.46165		0.032154	0.14313	0.45656
0.66593	0.093091	0.3922		0.059456	0.25397	0.39111		0.40066	0.16982	0.36482
0.38837	0.46306	0.31894		0.50142	0.016184	0.43803		0.43966	0.49466	0.3718
0.23396	0.51284	0.37108		0.29191	0.1177	0.49669		0.33666	0.40119	0.39034
0.50242	0.35072	0.19053		0.69089	0.042281	0.59026		0.55036	0.54107	0.42783
0.25947	0.47798	0.23648		0.5758	0.25163	0.29449		0.20389	0.62059	0.18287
0.16053	0.65429	0.23868		0.27483	0.034485	0.26508		0.58226	0.077122	0.6159
0.54731	0.25354	0.1996		0.010756	0.4084	0.30518		0.072717	0.5538	0.63871
0.30244	0.37731	0.13595		0.46035	0.3185	0.39952		0.7856	0.402	0.4852
0.29604	0.40219	0.22501		0.035542	0.80898	0.35946		0.14514	0.40855	0.58101
0.5767	0.0026057	0.14186		0.067684	0.14521	0.23872		0.016437	0.83993	0.34353
0.92587	0.2239	0.34793		0.56401	0.30229	0.18164		0.68284	0.29413	0.29071
0.084731	0.20181	0.31183		0.13039	0.21758	0.4406		0.049457	0.43888	0.29568
0.084956	0.68762	0.46545		0.052474	0.23634	0.20836		0.62234	0.3211	0.57813
0.0077889	0.47722	0.21103		0.54608	0.34837	0.45405		0.23905	0.46989	0.52172
0.027833	0.63803	0.35638		0.22353	0.15221	0.38588		0.42671	0.19446	0.18426
0.11099	0.25053	0.29301		0.27842	0.2926	0.23662		0.018769	0.33538	0.20749
0.47014	0.30492	0.36535		0.66469	0.25814	0.35351		0.54676	0.37307	0.30378
0.14057	0.3155	0.34766		0.098514	0.72886	0.58789		0.66513	0.28564	0.43927
0.37954	0.43015	0.19027		0.31017	0.058647	0.17118		0.36334	0.44605	0.35223
0.0072121	0.008307	0.29888		0.90451	0.2807	0.38124		0.98014	0.11224	0.31446
0.29999	0.046891	0.22048		0.43421	0.66501	0.16226		0.77076	0.34137	0.35071
0.78101	0.3971	0.25622		0.93988	0.075646	0.29747		0.28095	0.0079142	0.56926
0.12857	0.18118	0.30997		0.079954	0.60451	0.26816		0.6905	0.0051743	0.33241
0.52273	0.061775	0.24475		0.34604	0.74018	0.25328		0.5596	0.099364	0.45656
0.35877	0.63475	0.30146		0.5105	0.60042	0.41614		0.11896	0.30679	0.41285
0.7495	0.14346	0.25134		0.45047	0.2654	0.35259		0.14653	0.3402	0.1798
0.080978	0.08365	0.24217		0.33569	0.24468	0.39202		0.019658	0.1888	0.41368
0.43125	0.56058	0.14276		0.73748	0.37612	0.44585		0.44977	0.26066	0.2275
0.047467	0.21254	0.19945		0.13409	0.28207	0.30067		0.10063	0.20594	0.51923
0.023455	0.40288	0.20888		0.41029	0.043039	0.46781		0.47606	0.62315	0.27327
0.31864	0.14846	0.37461		0.3643	0.4389	0.17491		0.77265	0.15835	0.60536
0.52981	0.57433	0.25245		0.12476	0.36722	0.27198		0.26447	0.25699	0.38229
0.27802	0.28879	0.13788		0.51255	0.16473	0.26064		0.52288	0.024649	0.37524
0.14363	0.027186	0.31324		0.68757	0.2911	0.34377		0.21236	0.38144	0.43361
0.087914	0.40143	0.094831		0.65218	0.22222	0.11167		0.31624	0.25706	0.38294
0.42437	0.37156	0.27062		0.25955	0.19148	0.41409		0.35748	0.62082	0.59034
0.11924	0.16671	0.23329		0.45908	0.24847	0.30432		0.50719	0.46722	0.50266
0.48623	0.00081106	0.20699		0.18655	0.52815	0.33176		0.13489	0.17532	0.44777
0.25698	0.16934	0.14625		0.49071	0.092839	0.34507		0.10774	0.36845	0.41826
0.16352	0.098193	0.18614		0.32777	0.72824	0.30239		0.098076	0.74233	0.3485
0.35333	0.32419	0.18939		0.59611	0.092107	0.27556		0.48915	0.494	0.18247
0.3757	0.1901	0.28603		0.43304	0.092904	0.3196		0.38319	0.50563	0.2477
0.27808	0.14181	0.20431		0.31945	0.65439	0.34616		0.52776	0.57224	0.34817
0.1363	0.47822	0.178		0.08754	0.59874	0.26133		0.10225	0.61195	0.41538
0.31843	0.12823	0.2376		0.7724	0.2829	0.32009		0.12551	0.053826	0.26585
0.24992	0.35338	0.17201		0.10061	0.39217	0.38659		0.75413	0.33054	0.55533
0.37153	0.2814	0.17101		0.080136	0.56243	0.44683		0.17049	0.48122	0.4666
0.11261	0.37704	0.32666		0.1991	0.68844	0.41125		0.57122	0.10863	0.13031
0.321	0.059759	0.23878		0.074582	0.25858	0.38845		0.29684	0.2641	0.48661
0.098073	0.65736	0.092071		0.50379	0.48062	0.44265		0.19938	0.042973	0.29768
0.36862	0.1818	0.22339		0.22	0.73508	0.50984		0.534	0.80425	0.2019
0.11902	0.43163	0.31228		0.88418	0.24292	0.24569		0.63282	0.24465	0.27884
0.25171	0.12008	0.30826		0.25655	0.028975	0.35657		0.42713	0.45252	0.52379
0.21654	0.063843	0.19658		0.32339	0.53634	0.24361		0.066881	0.27104	0.40123
0.25071	0.42567	0.26962		0.11527	0.10793	0.21755		0.62711	0.26646	0.43
0.42023	0.52454	0.31947		0.22439	0.6141	0.35666		0.0072624	0.23725	0.54508
0.40554	0.28255	0.35313		0.39741	0.42793	0.4301		0.32867	0.59574	0.27566
0.1707	0.33269	0.3505		0.193	0.61976	0.38324		0.44157	0.52551	0.19859
0.37688	0.2775	0.50534		0.24121	0.59862	0.39582		0.33587	0.067135	0.29177
0.38592	0.036367	0.40031		0.43484	0.47037	0.35266		0.01571	0.64088	0.27346
0.53325	0.16689	0.17499		0.098245	0.12087	0.44909		0.32843	0.38731	0.36175
0.61152	0.34379	0.22884		0.15369	0.4587	0.29974		0.184	0.25087	0.29544
0.32484	0.61282	0.30758		0.4594	0.50703	0.20964		0.39615	0.14154	0.248
0.011124	0.80694	0.28161		0.69092	0.0062366	0.20704		0.25388	0.11277	0.48578
0.1642	0.64042	0.16193		0.38858	0.31662	0.42569		0.30167	0.71362	0.17147
0.84701	0.17888	0.39333		0.97262	0.12088	0.47905		0.033506	0.49172	0.55572
0.11306	0.55688	0.36674		0.11298	0.71077	0.4141		0.14261	0.52167	0.43866
0.66463	0.35455	0.42013		0.13722	0.53711	0.31257		0.79727	0.11854	0.17675
0.20475	0.62591	0.39054		0.039952	0.60049	0.14249		0.42365	0.20595	0.49379
0.19499	0.26195	0.19402		0.40008	0.3177	0.51246		0.16122	0.16807	0.22814
0.41863	0.16155	0.24368		0.40128	0.55866	0.51773		0.65001	0.012425	0.33848
0.7029	0.43753	0.47341		0.52691	0.4342	0.40571		0.88255	0.047742	0.52192
0.13539	1.0958	0.46129		0.51679	0.45419	0.22347		0.72197	0.30254	0.49581
0.28018	0.65271	0.33652		0.028158	0.18876	0.52403		0.036467	0.84657	0.27247
0.65348	0.11224	0.14583		0.089792	0.5468	0.35943		0.64462	0.10014	0.42848
0.16987	0.19581	0.096984		0.4891	0.55867	0.35319		0.20953	0.23694	0.33428
0.75442	0.11114	0.25669		0.38317	0.26359	0.3009		0.5682	0.28859	0.28396
0.30455	0.67936	0.40188		0.29747	0.45867	0.42126		0.1766	0.83254	0.24052
0.17613	0.40783	0.15874		0.020321	0.054861	0.18942		0.064066	0.042056	0.56736
0.71026	0.35333	0.31719		0.67993	0.031176	0.4459		0.42653	0.18738	0.46384
0.15333	0.32449	0.20961		0.20646	0.23358	0.43872		0.65712	0.46141	0.35765
0.27778	0.82704	0.26111		0.62648	0.11644	0.37304		0.22267	0.46387	0.42618
0.67024	0.3881	0.26418		0.61284	0.12474	0.32665		0.51843	0.61967	0.25499
0.43003	0.25479	0.20661		0.4141	0.056619	0.472		0.24298	0.66086	0.33264
0.7615	0.4891	0.23259		0.27082	0.13351	0.27094		0.4908	0.10335	0.60244
0.39621	0.50538	0.28758		0.12779	0.30347	0.12956		0.15357	0.66846	0.4782
0.47231	0.050742	0.25406		0.47904	0.22222	0.45746		0.79618	0.059184	0.21835
0.69069	0.29567	0.3833		0.10186	0.75958	0.32826		0.25182	0.48221	0.35464
0.12821	0.16708	0.36118		0.12652	0.15021	0.37502		0.09846	0.90879	0.46032
0.2446	0.67857	0.42594		0.66061	0.46848	0.4144		0.65743	0.51077	0.2272
0.13583	0.68494	0.20402		0.070807	0.27727	0.22949		0.35863	0.17871	0.24388
0.014957	0.55357	0.38844		0.5702	0.34584	0.27289		0.74852	0.40978	0.44757
0.17574	0.32358	0.31246		0.34482	0.238	0.31008		0.37565	0.47031	0.48837
0.52394	0.35084	0.44372		0.17379	0.28529	0.31948		0.2857	0.18336	0.34159
0.041827	0.38687	0.5152		0.53372	0.29621	0.24916		0.0036474	0.31576	0.11479
0.40665	0.53518	0.31137		0.174	0.75191	0.34843		0.56394	0.013251	0.26156
0.091725	0.092778	0.39226		0.3586	0.10812	0.3326		0.47156	0.2106	0.31292
0.22953	0.12979	0.35368		0.75435	0.30428	0.32166		0.33066	0.72566	0.28488
0.68867	0.23662	0.39653		0.45813	0.59698	0.33989		0.92165	0.26158	0.46922
0.0053652	0.27006	0.085774		0.89676	0.040527	0.39613		0.73028	0.38128	0.45986
0.7286	0.026193	0.36446		0.18468	0.39312	0.39315		0.20781	0.05181	0.37489
0.38809	0.49261	0.36995		0.31639	0.55588	0.30063		0.7476	0.1549	0.22124
0.70592	0.229	0.35157		0.52351	0.65059	0.1754		0.5181	0.2008	0.21894
0.096093	0.076111	0.26526		0.54948	0.17111	0.24003		0.10135	0.29272	0.26922
0.49673	0.50952	0.24261		0.58597	0.32062	0.32159		0.2455	0.3689	0.4218
0.23435	0.22234	0.34023		0.89143	0.44319	0.19688		0.1203	0.0046838	0.28302
0.043245	0.55071	0.39891		0.31243	0.19204	0.47525		0.45447	0.38489	0.34364
0.41162	0.14064	0.35163		0.47475	0.51547	0.14238		0.026361	0.27902	0.42181
0.49264	0.59464	0.2917		0.047187	0.36189	0.32572		0.63086	0.69507	0.45783
0.3188	0.20961	0.26414		0.51819	0.15976	0.39522		0.77859	0.080307	0.27585
0.18208	0.064724	0.44551		0.53059	0.20941	0.48017		0.15694	0.37951	0.1724
0.051903	0.24522	0.31887		0.79381	0.14495	0.464		0.37783	0.13506	0.15756
0.35137	0.39463	0.10445		0.66543	0.10307	0.24332		0.29366	0.38999	0.45776
0.50625	0.050541	0.4574		0.18694	0.14867	0.25642		0.39154	0.42453	0.48969
0.093216	0.23052	0.27829		0.11813	0.013329	0.27184		0.20327	0.75468	0.13466
0.49139	0.078348	0.37516		0.17935	0.28186	0.50544		0.4336	0.45822	0.25954
0.52377	0.2724	0.22862		0.50325	0.0761	0.34902		0.04395	0.2261	0.37833
0.23449	0.15802	0.45809		0.30292	0.74995	0.39736		0.13202	0.37554	0.4638
0.45896	0.36063	0.31265		0.55323	0.13349	0.27529		0.17778	0.45652	0.1293
0.43344	0.3317	0.28485		0.16838	0.069355	0.27751		0.51982	0.62707	0.472
0.29332	0.13651	0.50639		0.3995	0.84096	0.29232		0.29828	0.59644	0.36575
0.12527	0.66798	0.2206		0.073276	0.59019	0.22256		0.5439	0.96276	0.43356
0.6661	0.11137	0.6064		0.9287	0.56692	0.29618		0.16322	0.79927	0.26218
0.15832	0.3203	0.41235		0.17076	0.51933	0.43821		0.088471	0.23041	0.43364
0.54602	0.37263	0.39286		0.0047055	0.41342	0.26288		0.96974	0.069775	0.2932
0.096571	0.32973	0.25882		0.26219	0.66096	0.36965		0.18942	0.58198	0.43221
0.10565	0.1517	0.30602		0.11186	0.38927	0.3361		0.74502	0.1883	0.38651
0.12769	0.50353	0.44138		0.4444	0.18745	0.20046		0.48209	0.37278	0.5594
0.46834	0.50333	0.23159		0.43065	0.62026	0.2101		0.027922	0.065914	0.19677
0.02379	0.39856	0.2438		0.77057	0.21032	0.2522		0.40021	0.79402	0.50473
0.43315	0.17534	0.34886		0.27187	0.20258	0.27956		0.52587	0.35569	0.54252
0.27582	0.05548	0.4165		0.40346	0.48369	0.3875		0.37002	0.49229	0.47283
0.044142	0.17751	0.29528		0.14199	0.40058	0.14433		0.079573	0.2614	0.45618
0.27936	0.51377	0.4482		0.15754	0.59469	0.24598		0.58152	0.29019	0.1747
0.28184	0.25776	0.353		0.48074	0.35314	0.2905		0.028517	0.50027	0.27562
0.18084	0.30961	0.17312		0.090975	0.86089	0.29492		0.53514	0.57753	0.4098
0.42951	0.12123	0.26346		0.18388	0.75757	0.46924		0.43191	0.55287	0.3048
0.37959	0.048026	0.45795		0.42905	0.49675	0.37624		0.34114	0.013264	0.51426
0.3553	0.223	0.34301		0.20273	0.071035	0.24417		0.32151	0.87661	0.22092
0.53313	0.38534	0.36999		0.34643	0.48621	0.25069		0.39181	0.593	0.51542
0.2991	0.58441	0.21431		0.6824	0.38146	0.26023		0.24566	0.014857	0.11134
0.062477	0.83313	0.32719		0.64798	0.030144	0.34712		0.39668	0.23985	0.34344
0.071439	0.56188	0.14667		0.28351	0.35395	0.11662		0.28668	0.28054	0.47748
0.69779	0.29989	0.4736		0.88328	0.11012	0.53099		0.024748	0.15521	0.27018
0.16583	0.50535	0.2421		0.0043478	0.50713	0.445		0.39189	0.37859	0.15708
0.0024735	0.42333	0.26207		0.2978	0.54795	0.2216		0.015999	0.61677	0.32526
0.11569	0.44213	0.21546		0.051159	0.94199	0.24161		0.41097	0.51897	0.28643
0.39088	0.10503	0.24793		0.25569	0.29723	0.36331		0.81915	0.13003	0.15886
0.42908	0.50892	0.4812		0.45412	0.5377	0.4306		0.38466	0.2665	0.55695
0.091985	0.95897	0.45548		0.66528	0.18941	0.40394		0.30107	0.14733	0.35171
0.19389	0.57418	0.27654		0.64274	0.60935	0.22638		0.5263	0.32436	0.23222
0.39563	0.24593	0.59683		0.045977	0.12363	0.49431		0.93517	0.060007	0.19572
0.080699	0.092674	0.38413		0.15088	0.44401	0.41183		0.62765	0.4639	0.31214
0.55914	0.062922	0.38796		0.21049	0.48236	0.40065		0.43967	0.030434	0.41577
0.33529	0.3531	0.40672		0.34213	0.20506	0.37283		0.24039	0.2243	0.30823
0.23497	0.35124	0.31006		0.20483	0.32382	0.43131		0.62484	0.47093	0.33795
0.49942	0.10931	0.20029		0.038718	0.11107	0.43164		0.17554	0.66402	0.27988
0.417	0.28453	0.14107		0.56107	0.019456	0.4595		0.08886	0.090885	0.36368
0.14601	0.49504	0.4573		0.043109	0.12676	0.24568		0.35511	0.13468	0.21932
0.8365	0.41587	0.19505		0.65371	0.19618	0.35927		0.70353	0.58447	0.35694
0.4517	0.36622	0.28706		0.54056	0.36156	0.17833		0.27106	0.51048	0.30189
0.72831	0.42909	0.37678		0.4742	0.083554	0.35976		0.63304	0.51542	0.27352
0.33999	0.41436	0.53203		0.071381	0.2934	0.1755		0.31107	0.56834	0.4386
0.62306	0.28125	0.49481		0.19859	0.21789	0.34288		0.55471	0.13669	0.61728
0.91945	0.23864	0.13574		0.4818	0.15176	0.27439		0.074501	0.68518	0.32741
0.048709	0.13934	0.11946		0.18368	0.67396	0.27829		0.80285	0.1549	0.17612
0.12929	0.71568	0.35393		0.065212	0.23785	0.30744		0.29371	0.39127	0.48968
0.1482	0.42853	0.39532		0.15955	0.31556	0.48414		0.2756	0.82553	0.19579
0.090005	0.38594	0.35068		0.12035	0.56767	0.20412		0.38639	0.46667	0.4804
0.15534	0.35347	0.50739		0.46974	0.35746	0.19046		0.43438	0.17663	0.25424
0.53923	0.33908	0.22773		0.27963	0.4433	0.30587		0.72559	0.37368	0.30004
0.055953	0.45457	0.51708		0.31517	0.074884	0.35663		0.27619	0.56656	0.4378
0.45953	0.46858	0.44463		0.11295	0.83124	0.39365		0.19601	0.060711	0.2107
0.011925	0.056601	0.20525		0.19463	0.11861	0.12785		0.17711	0.25838	0.36185
0.3043	0.088479	0.39818		0.65167	0.36419	0.33709		0.38295	0.050838	0.43894
0.5061	0.40631	0.32989		0.61884	0.6729	0.2235		0.68703	0.056558	0.24988
0.032571	0.29769	0.22151		0.89126	0.094609	0.40117		0.25904	0.48338	0.4851
0.64932	0.11461	0.21633		0.025318	0.42783	0.14078		0.8303	0.18871	0.25882
0.20145	0.70598	0.33226		0.20961	0.57356	0.4453		0.70251	0.38535	0.42948
0.72542	0.32871	0.46497		0.85012	0.58225	0.35871		0.26473	0.085109	0.23952
0.077175	0.053368	0.26632		0.42575	0.15593	0.34987		0.59939	0.12364	0.54999
0.44336	0.42773	0.45752		0.31162	0.4222	0.23433		0.21989	0.57534	0.48303
0.26942	0.24652	0.29248		0.75227	0.4192	0.28145		0.10957	0.36505	0.30904
0.044868	0.42363	0.3786		0.053034	0.1227	0.16293		0.16219	0.15768	0.36825
0.29883	0.22965	0.27167		0.24213	0.34207	0.43456		0.28574	0.31645	0.29667
0.40306	0.3632	0.2492		0.43887	0.54521	0.36323		0.22187	0.28067	0.44865
0.077248	0.41684	0.42564		0.039652	0.28713	0.37733		0.60811	0.83229	0.5199
0.13903	0.17868	0.39013		0.36407	0.23762	0.32308		0.86451	0.2312	0.41625
0.058483	0.22256	0.55596		0.50265	0.21985	0.23532		0.00092935	0.1435	0.38791
0.2013	0.4704	0.43015		0.82672	0.19916	0.34069		0.38325	0.035399	0.25771
0.57576	0.016538	0.24073		0.74283	0.22315	0.24098		0.46905	0.26089	0.53938
0.1087	0.23146	0.44121		0.25486	0.21833	0.1466		0.4409	0.53417	0.42277
0.54395	0.26586	0.29932		0.19541	0.11884	0.22342		0.085528	0.53588	0.27478
0.59506	0.32795	0.36123		0.053948	0.27261	0.13041		0.4277	0.28539	0.22022
0.37864	0.024506	0.29604		0.48083	0.081495	0.33101		0.036431	0.0099729	0.379
0.43663	0.38943	0.23849		0.31322	0.78305	0.35915		0.081738	0.33894	0.43247
0.76996	0.22542	0.32195		0.63354	0.1911	0.17267		0.12891	0.39976	0.1783
0.27692	0.20601	0.4404		0.11528	0.21952	0.33649		0.45283	0.75142	0.28193
0.055746	0.61651	0.43851		0.35201	0.7809	0.39098		0.28944	0.70645	0.53535
0.52852	0.11478	0.26013		0.10252	0.72268	0.30226		0.48102	0.85742	0.45332
0.093456	0.46441	0.50897		0.89709	0.56397	0.228		0.02948	0.66215	0.28555
0.61486	0.45691	0.46116		0.15016	0.36513	0.28511		0.0066722	0.31917	0.38821
0.25998	0.44922	0.43548		0.032429	0.5328	0.17245		0.83195	0.069486	0.33952
0.028249	0.17941	0.3622		0.21645	0.61746	0.29845		0.21131	0.71071	0.49231
0.047475	0.50808	0.41965		0.29039	0.2918	0.36999		0.66267	0.39622	0.20108
0.35703	0.35766	0.26392		0.31653	0.013173	0.18957		0.26307	0.40489	0.41125
0.040487	0.47389	0.36934		0.66416	0.35395	0.24702		0.12215	0.0089956	0.47487
0.27332	0.033802	0.41623		0.81049	0.32375	0.33636		0.39664	0.86498	0.382
0.18954	0.020754	0.24168		0.22193	0.054797	0.37261		0.5412	0.17459	0.31488
0.18354	0.046104	0.20723		0.51707	0.4538	0.24362		0.18375	0.40959	0.40227
0.42177	0.70234	0.34727		0.14589	0.83248	0.23281		0.043319	0.32005	0.53908
0.26679	0.12289	0.34939		0.10896	0.59018	0.41259		0.54851	0.21931	0.14774
0.37083	0.40984	0.19713		0.45011	0.45903	0.31504		0.0998	0.6379	0.34281
0.60213	0.14899	0.34677		0.20899	0.81843	0.32354		0.49005	0.62568	0.16142
0.39778	0.045036	0.31317		0.29901	0.55612	0.26718		0.38438	0.29977	0.47741
0.28261	0.28044	0.23285		0.2236	0.1288	0.38688		0.13806	0.16995	0.21876
0.28335	0.22679	0.2111		0.25729	0.65852	0.42798		0.47586	0.66672	0.39918
0.33754	0.44063	0.25113		0.76891	0.15389	0.30736		0.20936	0.54072	0.20477
0.010244	0.56382	0.3318		0.43453	0.36854	0.12265		0.22711	0.048606	0.34847
0.78122	0.16979	0.15402		0.10194	0.44762	0.19342		0.4635	0.26846	0.34198
0.69747	0.32435	0.32453		0.11236	0.76389	0.27394		0.28964	0.35019	0.4135
0.19884	0.49815	0.43206		0.066519	0.68528	0.11655		0.058239	0.34611	0.35062
0.43407	0.54794	0.41252		0.17715	0.3445	0.35621		0.5065	0.32645	0.16038
0.071781	0.39093	0.15054		0.48601	0.50421	0.33484		0.17001	0.69095	0.24717
0.44695	0.58692	0.32594		0.60262	0.19356	0.3982		0.39047	0.69103	0.48341
0.47206	0.19232	0.30897		0.69177	0.55458	0.1343		0.68829	0.18985	0.15249
0.48521	0.52805	0.27664		0.013286	0.019944	0.40133		0.38982	0.43428	0.34412
0.22494	0.68902	0.14674		0.018771	0.43608	0.18889		0.046318	0.24145	0.55237
0.45283	0.28959	0.46267		0.38436	0.36712	0.28598		0.52516	0.50104	0.52973
0.11988	0.27974	0.2901		0.42431	0.20279	0.59728		0.86864	0.14837	0.19533
0.55861	0.14398	0.35537		0.25232	0.3347	0.348		0.64671	0.50267	0.35316
0.25771	0.51053	0.22009		0.0028856	0.13997	0.22791		0.03409	0.80117	0.2284
0.20782	0.31619	0.20894		0.68428	0.093948	0.41248		0.63005	0.0024603	0.16117
0.60427	0.23492	0.25439		0.081781	0.14514	0.24154		0.42732	0.26047	0.33773
0.38856	0.17173	0.36261		0.69576	0.23366	0.18567		0.68386	0.63949	0.18255
0.14425	0.44732	0.18144		0.79428	0.33368	0.40849		0.37449	0.54904	0.20068
0.67748	0.092965	0.36245		0.74665	0.15157	0.47121		0.26725	0.11597	0.47225
0.61041	0.5014	0.23048		0.10981	0.13596	0.4333		0.37201	0.073486	0.33635
0.19916	0.65792	0.27339		0.53841	0.44946	0.29051		0.51205	0.66303	0.51098
0.56663	0.36823	0.3071		0.57586	0.23065	0.27816		0.59023	0.48121	0.36809
1.0248	0.44738	0.36105		0.061777	0.68224	0.45221		0.36073	0.63911	0.43646
0.024803	0.17951	0.37641		0.12541	0.24238	0.35546		0.53056	0.16617	0.5265
0.31122	0.65443	0.45511		0.44391	0.59131	0.27994		0.11361	0.65146	0.19939
0.083797	0.39185	0.27588		0.10997	0.36054	0.32004		0.33377	0.38894	0.48942
0.17627	0.39515	0.46939		0.18037	0.46011	0.36666		0.20306	0.87996	0.18903
0.088752	0.35943	0.19337		0.44949	0.32637	0.49901		0.28601	0.40466	0.49223
0.60069	0.12555	0.34467		0.38347	0.28908	0.33227		0.47654	0.13147	0.37167
0.13938	0.3898	0.25594		0.54941	0.24925	0.40332		0.49506	0.27758	0.56438
0.42314	0.51858	0.37943		0.024762	0.73141	0.32404		0.22094	0.65743	0.33823
0.049091	0.065883	0.50674		0.42537	0.10637	0.42606		0.32939	0.23639	0.48836
0.41907	0.22543	0.33175		0.68145	0.28924	0.36506		0.15373	0.20426	0.28514
0.57306	0.27023	0.22293		0.55085	0.71456	0.18066		0.43161	0.12433	0.23168
0.020861	0.18861	0.33951		0.89856	0.20037	0.27415		0.78997	0.1666	0.28263
0.39686	0.15778	0.27306		0.19166	0.38086	0.46346		0.23663	0.45815	0.23116
0.022678	0.65345	0.21034		0.1894	0.44363	0.26669		0.69937	0.10154	0.43127
0.55102	0.45109	0.17941		0.38299	0.23913	0.084246		0.65952	0.34802	0.31216
0.18545	0.13891	0.082959		0.33898	0.70107	0.20774		0.42364	0.21758	0.44747
0.34308	0.37485	0.21437		0.61788	0.3298	0.17152		0.74033	0.32206	0.45657
0.33539	0.28025	0.231		0.2787	0.11441	0.60889		0.56002	0.24721	0.28394
0.043188	0.20681	0.30538		0.33746	0.25752	0.29095		0.030069	0.40058	0.16501
0.28595	0.089055	0.32251		0.48999	0.51835	0.30776		0.16409	0.42065	0.39153
0.33923	0.45451	0.2698		0.015095	0.32856	0.38097		0.12144	0.035322	0.26145
0.13923	0.31719	0.36428		0.38587	0.057976	0.33027		0.27795	0.48484	0.19579
0.30952	0.010131	0.22532		0.81123	0.10241	0.22697		0.0078704	0.030793	0.25722
0.061101	0.16928	0.40832		0.6604	0.59028	0.2845		0.46668	0.80277	0.23615
0.30065	0.46391	0.1896		0.3092	0.24501	0.21387		0.72296	0.20492	0.25396
0.42216	0.092679	0.37084		0.17733	0.20525	0.41089		0.0056335	0.31649	0.5192
0.2234	0.12655	0.21893		0.080188	0.22039	0.38182		0.25836	0.046573	0.44653
0.58977	0.44787	0.14414		0.62703	0.24888	0.38301		0.41208	0.52541	0.54329
0.41888	0.20353	0.43029		0.37158	0.75478	0.39426		0.46674	0.73697	0.40408
0.18806	0.14139	0.29985		0.53955	0.27474	0.18411		0.13981	0.78879	0.26424
0.55282	0.44075	0.36099		0.0053247	0.41738	0.257		0.41945	0.25053	0.41738
0.7375	0.37291	0.41036		0.53702	0.44807	0.40775		0.12404	0.056035	0.42142
0.41722	0.19418	0.15176		0.13146	0.7725	0.4636		0.097053	0.53791	0.46358
0.46343	0.016777	0.4689		0.84874	0.55777	0.4588		0.23768	0.60954	0.18549
0.24876	0.37067	0.21957		0.20191	0.32762	0.29036		0.25779	0.5639	0.14836
0.39357	0.48353	0.3088		0.14427	0.60106	0.33279		0.42046	0.61514	0.33167
0.30529	0.49289	0.16404		0.38635	0.68071	0.33884		0.41557	0.66508	0.3138
0.25628	0.080949	0.44602		0.094193	0.49398	0.47397		0.010152	0.72646	0.28103
0.31442	0.54472	0.22363		0.47498	0.11241	0.089574		0.19695	0.32544	0.41447
0.12175	0.53496	0.2865		0.69986	0.37189	0.25515		0.62804	0.066628	0.54546
0.31617	0.083491	0.1845		0.87704	0.44198	0.30996		0.13853	0.70542	0.29549
0.22929	0.067118	0.39049		0.29494	0.1393	0.3399		0.55413	0.22736	0.47103
0.23367	0.30685	0.19667		0.16089	0.75273	0.34669		0.17734	0.29491	0.31554
0.43979	0.65013	0.35931		0.13816	0.82128	0.4654		0.19629	0.16566	0.36971
0.45831	0.31275	0.5416		0.33879	0.46666	0.56136		0.48126	0.84708	0.36562
0.3581	0.34054	0.23872		0.052269	0.89495	0.46079		0.48624	0.27968	0.49614
0.42297	0.19545	0.24373		0.36064	0.72269	0.4566		0.11509	0.16039	0.3139
0.3377	0.0063671	0.51382		0.39821	0.788	0.30001		0.033568	0.43994	0.37144
0.12274	0.27706	0.5465		0.20423	0.015097	0.50734		0.086835	0.72216	0.12388
0.22624	0.33959	0.53655		0.26157	0.72295	0.32441		0.6068	0.58864	0.50697
0.35598	0.4936	0.36921		0.73464	0.27845	0.56018		0.33734	0.46924	0.28336
0.11323	0.71636	0.44025		0.66921	0.16562	0.35679		0.35199	0.11871	0.26314
0.69285	0.057946	0.21974		0.5936	0.47321	0.21377		0.40558	0.74722	0.41993
1.0931	0.39853	0.43554		0.6895	0.0046418	0.32419		0.10923	0.57734	0.41007
0.18348	0.74246	0.18387		0.22609	0.5411	0.22218		0.39135	0.18914	0.40667
0.53112	0.53779	0.41304		0.18618	0.64637	0.24185		0.40273	0.098971	0.093827
0.070694	0.39819	0.19679		0.19854	0.5561	0.38676		0.17363	0.40611	0.48627
0.31028	0.39582	0.50381		0.2465	0.3566	0.20434		0.026261	0.33746	0.38778
0.41702	0.16472	0.14785		0.42666	0.76792	0.2978		0.52325	0.46913	0.30975
0.56442	0.4935	0.46325		0.51225	0.21548	0.40104		0.12782	0.40805	0.28611
0.11724	1.0763	0.26457		0.39169	0.63547	0.23922		0.50638	0.56614	0.51396
0.42773	0.53391	0.50919		0.045959	0.022443	0.3786		0.59306	0.26589	0.34346
0.42194	0.32215	0.22723		0.1012	0.41619	0.12291		0.47672	0.61963	0.2749
0.089973	0.50714	0.25676		0.43625	0.43874	0.47422		0.081589	0.186	0.54116
0.74785	0.07197	0.32174		0.42035	0.22896	0.44209		0.28583	0.25716	0.14881
0.020465	0.4123	0.24917		0.17822	0.36637	0.29242		0.75591	0.2566	0.46762
0.11623	0.36332	0.47189		0.19159	0.041541	0.1333		0.44659	0.54928	0.295
0.697	0.18798	0.288		0.65084	0.045789	0.1659		0.5165	0.95442	0.2409
0.49309	0.16599	0.48439		0.22991	0.30167	0.40207		0.75917	0.028963	0.30553
0.15741	0.43416	0.13019		0.87647	0.10336	0.39791		0.80618	0.41111	0.46698
0.19969	0.47688	0.33464		0.74934	0.20729	0.21239		0.39621	0.75746	0.28142
0.59069	0.044599	0.29572		0.72624	0.01666	0.51025		0.22466	0.040897	0.65656
0.40865	0.50982	0.2279		0.074865	0.16573	0.48691		0.35483	0.10439	0.3959
0.43652	0.30319	0.23001		0.31668	0.42803	0.35256		0.60188	0.78244	0.41598
0.04037	0.23794	0.57702		0.34208	0.32291	0.30791		0.32022	0.038512	0.35739
0.26909	0.58171	0.38162		0.10114	0.62618	0.27098		0.62901	0.35498	0.2374
0.17422	0.26476	0.46872		0.01668	0.47736	0.37596		0.26577	0.51661	0.36198
0.021666	0.34698	0.44196		0.55375	0.36528	0.45775		0.54871	0.19354	0.30229
0.054602	0.33673	0.30963		0.094501	0.34413	0.18667		0.17474	0.76484	0.19339
0.56975	0.10125	0.54197		0.26449	0.32559	0.3382		0.38878	0.21668	0.37093
0.13442	0.31107	0.31747		0.37842	0.2756	0.18667		0.48356	0.51875	0.35648
0.14274	0.013729	0.37653		0.34376	0.37082	0.40339		0.29008	0.72281	0.27532
0.35395	0.099482	0.31283		0.34474	0.28964	0.35549		0.32861	0.24394	0.40282
0.50922	0.29026	0.53421		0.67147	0.28351	0.46963		0.48736	0.055956	0.47209
0.010899	0.14919	0.13287		0.014492	0.69413	0.30916		0.72714	0.33196	0.2812
0.45239	0.30296	0.30898		0.021481	0.27511	0.53431		0.32404	0.59567	0.41567
0.13932	0.33234	0.13923		0.65513	0.23838	0.28618		0.19204	0.32807	0.54859
0.46631	0.38497	0.34716		0.58882	0.64377	0.30901		0.028308	0.23181	0.37194
0.25288	0.18825	0.29674		0.62644	0.2189	0.35682		0.53529	0.31208	0.4708
0.34737	0.48188	0.44311		0.038923	0.31857	0.48526		0.66377	0.10755	0.29864
0.29434	0.26611	0.11878		0.22722	0.51193	0.40565		0.28825	0.18507	0.15842
0.15135	0.1196	0.37483		0.63016	0.33221	0.38304		0.8259	0.25799	0.37816
0.29986	0.12406	0.27543		0.12262	0.52159	0.51814		0.81758	0.36945	0.32317
0.24497	0.48086	0.48423		0.57859	0.28921	0.21808		0.23743	0.069162	0.18453
0.042849	0.39773	0.35481		0.27129	0.067393	0.25846		0.55909	0.20473	0.45708
0.10809	0.11813	0.25357		0.43289	0.14128	0.35663		0.91591	0.079889	0.39192
0.057956	0.05111	0.38962		0.37519	0.55955	0.30367		0.022494	0.5188	0.43969
0.24886	0.48152	0.47011		0.0033243	0.06617	0.29934		0.29587	0.54463	0.43395
0.52566	0.0069987	0.3384		0.59456	0.45982	0.50218		0.08203	0.19116	0.40046
0.19614	0.31879	0.50517		0.56201	0.16415	0.25922		0.32246	0.56591	0.40041
0.67456	0.28162	0.37316		0.80119	0.36561	0.41229		0.30817	0.2953	0.46993
0.46161	0.063219	0.13626		0.56038	0.3824	0.3093		0.7069	0.62502	0.31132
0.014226	0.122	0.23833		0.22482	0.20195	0.56245		0.80328	0.017244	0.13683
0.77937	0.51182	0.53216		0.27165	0.10818	0.44283		0.079374	0.35934	0.41345
0.6379	0.25708	0.55846		0.094396	0.20036	0.40861		0.18625	0.11848	0.24865
0.36498	0.23703	0.34306		0.62409	0.11698	0.43704		0.75017	0.37717	0.33721
0.0039797	0.64926	0.37921		0.36197	0.6269	0.31286		0.28223	0.61159	0.27775
0.19745	0.032497	0.24199		0.74035	0.20107	0.21485		0.38715	0.72617	0.44875
0.24057	0.33235	0.24796		0.27077	0.26548	0.21708		0.60556	0.22909	0.33074
0.3889	0.35806	0.50048		0.28692	0.71465	0.46434		0.14039	0.18155	0.45111
0.39686	0.34687	0.42646		0.23753	0.67151	0.33622		0.124	0.53801	0.29914
0.097994	0.67642	0.39274		0.67389	0.49551	0.38214		0.44824	0.58199	0.37016
0.31563	0.65452	0.49692		0.14258	0.40124	0.12334		0.34271	0.61198	0.30209
0.04043	0.61611	0.22656		0.17649	0.65424	0.20957		0.29796	0.45281	0.27876
0.26654	0.18329	0.61723		0.47303	0.61427	0.39904		0.70303	0.71774	0.52858
0.16988	0.19456	0.23646		0.035831	0.56678	0.37824		0.072351	0.83185	0.29289
0.16821	0.22001	0.31937		0.52698	0.062762	0.20777		0.208	0.27322	0.52645
0.37914	0.55767	0.4571		0.74089	0.10003	0.24256		0.68839	0.049034	0.312
0.53936	0.25681	0.23294		0.73656	0.42541	0.40198		0.20342	0.67041	0.33672
0.0005368	0.14303	0.49806		0.13763	0.2859	0.5338		0.60512	0.12167	0.42903
0.37657	0.25741	0.25602		0.062773	0.82014	0.30134		0.43175	0.25439	0.55562
0.34413	0.037406	0.29733		0.2692	0.51992	0.36048		0.31536	0.087103	0.14413
0.062038	0.22623	0.39825		0.21935	0.77222	0.26024		0.67853	0.56276	0.26452
0.24213	0.25586	0.27928		0.17176	0.59952	0.35895		0.49502	0.17613	0.35784
0.20641	0.72256	0.27205		0.21498	0.61357	0.23526		0.22454	0.28198	0.44378
0.18076	0.60462	0.13454		0.3563	0.69002	0.35336		0.15646	0.26121	0.50843
0.5412	0.159	0.45387		0.1995	0.070626	0.40728		0.50289	0.17396	0.15108
0.85906	0.14499	0.14707		0.53687	0.74022	0.39277		0.13816	0.55055	0.18606
0.5071	0.37171	0.45778		0.42429	0.0063537	0.31057		0.65338	0.61541	0.4261
0.073991	0.41901	0.36867		0.78617	0.29883	0.36036		0.58934	0.29424	0.5194
0.25195	0.43519	0.2997		0.65767	0.035911	0.4339		0.082502	0.69773	0.40588
0.65428	0.11144	0.26135		0.63229	0.48736	0.31587		0.11115	0.59203	0.35871
0.62325	0.48308	0.24065		0.079737	0.93076	0.31647		0.45428	0.12121	0.32046
0.12796	0.57699	0.34521		0.30413	0.53164	0.12722		0.46445	0.18052	0.28616
0.51837	0.18056	0.43487		0.099006	0.50295	0.17776		0.50831	0.31663	0.25132
0.10837	0.45573	0.42629		0.54063	0.53753	0.30325		0.015951	0.4037	0.39979
0.18971	0.5229	0.50611		0.56679	0.0074864	0.42456		0.64958	0.34178	0.50903
0.0089909	0.30014	0.19189		0.34231	0.72523	0.097225		0.28206	0.48002	0.3427
0.66395	0.12125	0.32107		0.046068	0.012736	0.32067		0.43962	0.55543	0.30932
0.59561	0.041838	0.31926		0.16193	0.42064	0.11294		0.23222	0.3027	0.27063
0.11277	0.46819	0.14586		0.30918	0.37878	0.37474		0.38171	0.60378	0.21964
0.074547	0.46757	0.17179		0.37595	0.4082	0.36192		0.19942	0.41545	0.37111
0.63238	0.45444	0.4652		0.32843	0.29975	0.18293		0.59478	0.41111	0.10114
0.4041	0.21391	0.39274		0.28127	0.10141	0.37715		0.71958	0.15527	0.49408
0.45372	0.048959	0.24733		0.57881	0.016614	0.21076		0.47999	0.64047	0.26312
0.091883	0.015095	0.42077		0.22724	0.19143	0.41368		0.15452	0.69417	0.16586
0.38363	0.43525	0.62492		0.57729	0.28346	0.41028		0.50219	0.23979	0.29619
0.21521	0.11822	0.33922		0.92399	0.26239	0.20648		0.71647	0.48877	0.36598
0.2112	0.38545	0.17408		0.93847	0.2693	0.31939		0.71979	0.38668	0.38789
0.034539	0.31402	0.48063		0.22011	0.10395	0.36275		0.43794	0.71882	0.25988
0.41518	0.17185	0.39323		0.44986	0.27333	0.22905		0.21599	0.02138	0.28609
0.022258	0.040787	0.37895		0.54517	0.22761	0.33071		0.27459	0.15794	0.1709
0.0068106	0.88925	0.21958		0.11812	0.94127	0.37492		0.49304	0.76215	0.49719
0.25183	0.0088605	0.41247		0.0082548	0.63231	0.15912		0.41138	0.045678	0.4339
0.52202	0.082909	0.29782		0.62373	0.5232	0.4056		0.72624	0.53676	0.25555
0.44467	0.32271	0.24125		0.040951	0.43101	0.31081		0.37949	0.31837	0.24992
0.10523	0.17058	0.30427		0.42813	0.29203	0.32979		0.52323	0.50547	0.3026
0.52007	0.12651	0.31923		0.28035	0.63365	0.25898		0.11121	0.45245	0.47725
0.22623	0.20418	0.36296		0.30415	0.5717	0.19465		0.27408	0.26218	0.22954
0.43297	0.31665	0.23962		0.41777	0.43336	0.32822		0.48671	0.57681	0.45238
0.13822	0.14625	0.36642		0.69358	0.34113	0.39351		0.27671	0.67661	0.41525
0.31223	0.55769	0.35976		0.086899	0.62981	0.52045		0.49061	0.30262	0.35397
0.22143	0.28023	0.26169		0.014936	0.33921	0.31081		0.43266	0.12721	0.22555
0.019224	0.14768	0.51063		0.7175	0.29418	0.22436		0.6999	0.13445	0.35732
0.25941	0.0699	0.38623		0.50976	0.57248	0.18331		0.27921	0.53946	0.36949
0.30802	0.43552	0.3081		0.58174	0.26401	0.44783		0.35974	0.29971	0.40404
0.14825	0.32996	0.20839		0.10345	0.077861	0.19947		0.12726	0.24556	0.45787
0.30775	0.083128	0.18197		0.19193	0.68102	0.48274		0.60836	0.19803	0.36989
0.00080704	0.11303	0.3209		0.52272	0.69218	0.12313		0.6724	0.16321	0.39464
0.1027	0.51539	0.32406		0.6322	0.3708	0.41974		0.24297	0.27149	0.36431
0.4547	0.083963	0.36854		0.033534	0.67899	0.33517		0.70224	0.42753	0.42183
0.16812	0.26986	0.1353		0.60441	0.2393	0.52535		0.85276	0.57876	0.26
0.68079	0.19948	0.2612		0.21116	0.31169	0.33585		0.09349	0.082189	0.23469
0.2509	0.12622	0.29128		0.30447	0.10324	0.26974		0.40307	0.1114	0.17364
0.0048928	0.077881	0.37285		0.24974	0.60085	0.44477		0.7481	0.37695	0.19011
0.76305	0.47679	0.43412		0.078341	0.15096	0.39883		0.0032941	0.53733	0.29256
0.67434	0.357	0.28212		0.7451	0.41998	0.47146		0.094197	0.27183	0.186
0.40276	0.25363	0.52654		0.59454	0.16669	0.43026		0.013648	0.29304	0.22865
0.06127	0.63053	0.40498		0.7185	0.59296	0.22844		0.15349	0.63936	0.35447
0.23277	0.034313	0.51795		0.7555	0.065885	0.31466		0.16113	0.34706	0.35984
0.30004	0.36188	0.31791		0.22774	0.25219	0.44892		0.76936	0.12254	0.25169
0.40132	0.32258	0.3385		0.23569	0.094887	0.26148		0.054409	0.34663	0.30321
0.37225	0.45328	0.44996		0.15474	0.26948	0.41744		0.25524	0.0082636	0.48639
0.29168	0.11842	0.16581		0.83038	0.071287	0.50783		0.39681	0.5555	0.37587
0.15991	0.77115	0.45582		0.19507	0.56122	0.22961		0.12766	0.6545	0.26223
0.22038	0.35765	0.45403		0.80956	0.091296	0.32401		0.43033	0.69232	0.3948
0.037237	0.46465	0.29195		0.39413	0.25843	0.17317		0.46158	0.36465	0.28852
0.29589	0.24792	0.36999		0.20277	0.84451	0.17779		0.30988	0.039061	0.29193
0.18478	0.35677	0.42013		0.20971	0.86763	0.47114		0.21658	0.45896	0.46564
0.31489	0.29559	0.40575		0.76115	0.7676	0.2398		0.58	0.69936	0.23624
0.59458	0.32518	0.37832		0.12359	0.49503	0.22916		0.5498	0.67607	0.23768
0.18507	0.21645	0.3358		0.015339	0.71264	0.10944		0.22896	0.39542	0.52133
0.40828	0.31871	0.34502		0.54386	0.95231	0.35973		0.080343	0.63012	0.31521
0.36632	0.079364	0.4252		0.034352	0.53571	0.11407		0.20603	0.21085	0.37459
0.11086	0.19763	0.16272		0.39547	0.11882	0.19333		0.60629	0.10499	0.23226
0.053918	0.28836	0.31837		0.70135	0.26948	0.1597		0.12512	0.53059	0.37083
0.38455	0.44801	0.2895		0.3324	0.6021	0.18736		0.42413	0.043637	0.42564
0.17758	0.66725	0.37319		0.097922	0.36688	0.46807		0.27922	0.15257	0.31709
0.11646	0.67995	0.20212		0.031082	0.81639	0.44882		0.070467	0.091845	0.41424
0.49495	0.16869	0.44578		0.3144	0.46409	0.35712		0.83915	0.64113	0.44898
0.49069	0.56398	0.23369		0.30715	0.61022	0.28451		0.41621	0.31881	0.37977
0.61174	0.46144	0.3422		0.11392	0.72175	0.33813		0.23694	0.4195	0.33032
0.052369	0.23696	0.43732		0.20223	0.41109	0.40025		0.19	0.40478	0.34446
0.42611	0.41945	0.26819		0.40899	0.38242	0.34912		0.24562	0.039329	0.28013
0.55016	0.2167	0.32436		0.21563	0.10258	0.47489		0.25063	0.69486	0.32093
0.78832	0.4533	0.14882		0.40694	0.83135	0.25803		0.5592	0.38771	0.35433
0.049038	1.1178	0.40235		0.66023	0.31513	0.26244		0.44425	0.25119	0.22614
0.16361	0.62512	0.15731		0.65436	0.0038579	0.40291		0.57456	0.24511	0.18952
0.75374	0.13415	0.35354		0.75826	0.26869	0.29082		0.29142	0.90291	0.28029
0.090154	0.59365	0.22318		0.61859	0.094934	0.41779		0.19961	0.58707	0.14195
0.47729	0.018214	0.44		0.70597	0.48463	0.39778		0.45294	0.042675	0.22414
0.15979	0.50339	0.26298		0.18725	0.77743	0.32642		0.50254	0.17101	0.40979
0.10951	0.50672	0.15103		0.025602	0.37064	0.087282		0.5755	0.42618	0.38998
0.60874	0.23752	0.42522		0.056687	0.48795	0.33379		0.034033	0.52319	0.39283
0.63818	0.0026171	0.22269		0.50599	0.53783	0.29373		0.67853	0.37007	0.42161
0.10695	0.46083	0.3428		0.34579	0.030891	0.47373		0.38177	0.62189	0.43895
0.041239	0.50679	0.43384		0.2137	0.85492	0.31709		0.50445	0.62691	0.44985
0.89657	0.0858	0.29459		0.014395	0.11718	0.31141		0.28843	0.20813	0.096995
0.72833	0.5445	0.35011		0.14888	0.46554	0.40458		0.51051	0.65993	0.35423
0.18675	0.70152	0.33244		0.35511	0.34596	0.15078		0.31764	0.55057	0.39306
0.27205	0.21064	0.31678		0.46402	0.25999	0.33708		0.55135	0.32776	0.36808
0.44199	0.040205	0.37211		0.46134	0.24349	0.26644		0.77182	0.13232	0.35714
0.45658	0.15132	0.34614		0.3256	0.046092	0.44741		0.50624	0.5861	0.29915
0.54228	0.37907	0.38253		0.39749	0.0012025	0.28692		0.43915	0.75966	0.2166
0.34658	0.23742	0.24942		0.13832	0.18925	0.40565		0.81646	0.16625	0.4739
0.23168	0.2174	0.43365		0.54636	0.18478	0.3634		0.70717	0.61092	0.20458
0.66539	0.51871	0.40097		0.64028	0.0989	0.22573		0.74028	0.13438	0.20104
0.18467	0.40459	0.21021		0.76412	0.07324	0.25911		0.35072	0.85359	0.41209
0.50227	0.10589	0.37251		0.27941	0.16361	0.36111		0.066664	0.12281	0.20441
0.19481	0.038275	0.22976		0.51992	0.10136	0.31088		0.43486	0.17295	0.24978
0.32758	0.2043	0.52759		0.30914	0.68867	0.38971		0.80324	0.83691	0.31741
0.51173	0.0070716	0.28177		0.056522	0.42854	0.29645		0.35846	0.0056744	0.38484
0.47178	0.56127	0.20872		0.59223	0.5679	0.36384		0.64736	0.19586	0.25796
0.12359	0.1556	0.27665		0.23917	0.37139	0.47319		0.55922	0.21726	0.093301
0.64049	0.13945	0.39155		0.15403	0.1268	0.31862		0.69528	0.55169	0.17697
0.037384	0.71518	0.15935		0.46434	0.56644	0.27097		0.085822	0.52631	0.44394
0.41731	0.42944	0.31228		0.44003	0.39504	0.30235		0.53899	0.50906	0.22054
0.28018	0.018105	0.30944		0.24415	0.20366	0.31838		0.04037	0.69412	0.256
0.056913	0.4651	0.33999		0.56686	0.15858	0.26613		0.36955	0.73442	0.17736
0.19214	0.17386	0.25953		0.051123	0.59745	0.34758		0.54009	0.2401	0.4275
0.0062745	0.070486	0.264		0.22014	0.41475	0.1964		0.59446	0.1887	0.34566
0.45693	0.083786	0.50149		0.58014	0.20308	0.36494		0.7662	0.13476	0.19336
0.22437	0.4736	0.25443		0.28997	0.42169	0.28352		0.29132	0.69953	0.20627
0.22563	0.26739	0.27979		0.42781	0.22017	0.39252		0.25397	0.40146	0.3094
0.46533	0.35569	0.16753		0.18511	0.079505	0.49351		0.037437	0.22736	0.40776
0.023257	0.0041954	0.37523		0.19784	0.67889	0.47758		0.70131	0.33866	0.47311
0.12092	0.67683	0.3392		0.59043	0.61298	0.1727		0.67987	0.19344	0.4057
0.46918	0.17096	0.19393		0.75364	0.38965	0.30926		0.067373	0.26704	0.38602
0.12076	0.32871	0.27141		0.0051864	0.57997	0.26947		0.55518	0.60289	0.12333
0.60111	0.30444	0.35393		0.49533	0.26265	0.41043		0.8985	0.56891	0.35638
0.018491	0.080954	0.32561		0.23051	0.4415	0.50888		0.21274	0.096061	0.22444
0.17367	0.12295	0.20639		0.031247	0.10608	0.34082		0.60033	0.2202	0.38663
0.63507	0.28068	0.20689		0.18327	0.41629	0.23573		0.59423	0.40226	0.22435
0.41077	0.24066	0.25524		0.0142	0.050199	0.23597		0.016206	0.53949	0.23413
0.00014886	0.66141	0.2769		0.71122	0.33556	0.20327		0.0397	0.26829	0.18925
0.18356	0.017713	0.45336		0.55303	0.072596	0.26424		0.19923	0.41452	0.24736
0.27627	0.43128	0.27711		0.80124	0.70247	0.34936		0.15032	0.21731	0.37377
0.3883	0.42944	0.097065		0.63587	0.32866	0.40367		0.88483	0.62877	0.39005
0.30908	0.018017	0.407		0.12148	0.27036	0.49295		0.7809	0.32238	0.25593
0.20932	0.94302	0.32831		0.33211	0.16852	0.28774		0.00053174	0.40594	0.21533
0.16812	0.4669	0.31621		0.12173	0.33754	0.21502		0.22047	0.097302	0.27555
0.10227	0.44663	0.26344		0.74025	0.17258	0.12081		0.40903	0.47389	0.32094
0.14142	0.061038	0.25586		0.32499	0.3423	0.3004		0.090583	0.54794	0.36252
0.23251	0.18528	0.41136		0.69441	0.12368	0.37147		0.48507	0.75213	0.27223
0.42045	0.43121	0.20733		0.23748	0.045085	0.48492		0.46193	0.092815	0.22195
0.37584	0.42437	0.60673		0.45481	0.55329	0.30957		0.49522	0.043102	0.17278
0.57678	0.39524	0.41518		0.51253	0.71842	0.13907		0.13322	0.48013	0.33878
0.18735	0.15401	0.32272		0.73031	0.43426	0.28208		0.61587	0.46256	0.30652
0.25189	0.29341	0.32333		0.13441	0.63988	0.16992		0.52525	0.61997	0.455
0.37528	0.1043	0.53532		0.086423	0.71246	0.44305		0.20209	0.27486	0.39768
0.29126	0.11187	0.33258		0.24763	0.62032	0.16109		0.42315	0.54725	0.30258
0.17123	0.25965	0.30605		0.03965	0.46172	0.35523		0.0080185	0.60219	0.39416
0.52956	0.30886	0.46256		0.42234	0.057466	0.18128		0.31541	0.19799	0.39234
0.095248	0.91543	0.39367		0.6033	0.067226	0.4592		0.84977	0.10794	0.31971
0.75255	0.069331	0.28856		0.24303	0.66816	0.26671		0.31324	0.73119	0.33809
0.92104	0.28577	0.47832		0.030826	0.3376	0.21211		0.47983	0.03963	0.26463
0.25188	0.58045	0.28906		0.97181	0.28344	0.18236		0.66949	0.18667	0.33797
0.39223	0.53292	0.41287		0.14177	0.92141	0.17257		0.094843	0.01533	0.37828
0.22997	0.49062	0.11923		0.2995	0.32301	0.19723		0.65987	0.87379	0.36381
0.27105	0.57951	0.34897		0.30278	0.49193	0.41687		0.38604	0.32636	0.16216
0.43116	0.27288	0.43493		0.1185	0.8943	0.21111		0.23681	0.28197	0.44516
0.74362	0.51436	0.20827		0.14522	0.32312	0.43393		0.25771	0.31488	0.14736
0.055752	0.22593	0.50697		0.62674	0.4457	0.32192		0.44806	0.0034263	0.2071
0.13024	0.61128	0.41739		0.078678	0.00099473	0.32754		0.11828	0.5865	0.39695
0.76899	0.23423	0.28503		0.16645	0.69105	0.17476		0.79151	0.3939	0.2217
0.39122	0.54762	0.20371		0.87594	0.33658	0.20984		0.3326	0.34761	0.36574
0.59032	0.057149	0.42253		0.42627	0.0029989	0.4221		0.4788	0.36299	0.24039
0.17974	0.42181	0.34657		0.75175	0.35942	0.32182		0.14143	0.71397	0.17437
0.050782	0.39023	0.26656		0.6974	0.057335	0.17224		0.22647	0.96857	0.34938
0.62056	0.093306	0.2462		0.8302	0.11109	0.3829		0.73867	0.013194	0.44075
0.84762	0.042032	0.3468		0.28746	0.59624	0.27123		0.52576	0.17445	0.16851
0.069509	0.56163	0.27787		0.29655	0.29281	0.28238		0.48282	0.48626	0.29477
0.58067	0.18669	0.45456		0.054867	0.52219	0.29653		0.14603	0.40614	0.34334
0.62577	0.41714	0.38123		0.48817	0.426	0.28871		0.7208	0.054332	0.37417
0.0088222	0.80061	0.26519		0.36249	0.073877	0.22977		0.23807	0.57671	0.46954
0.26239	0.022322	0.37054		0.10727	0.75878	0.23813		0.56057	0.7907	0.36733
0.29351	0.068173	0.25379		0.13724	0.16471	0.32805		0.23579	0.3678	0.39765
0.42115	0.095776	0.24739		0.1176	0.45923	0.27256		0.53783	0.79651	0.23776
0.51483	0.44302	0.37012		0.30704	0.25846	0.33287		0.070163	0.38237	0.2253
0.47587	0.20842	0.4639		0.30101	0.1049	0.47466		0.71235	0.43758	0.17374
0.21838	0.24517	0.31852		0.33821	0.11443	0.24081		0.78821	0.1976	0.19558
0.59542	0.5895	0.14955		0.42617	0.077593	0.50813		0.6107	0.66466	0.46737
0.12768	0.36457	0.20612		0.16272	0.077978	0.42636		0.3818	0.84454	0.25506
0.39069	0.17929	0.53419		0.46696	0.12684	0.54847		0.58216	0.239	0.40923
0.17452	0.065045	0.24659		0.75348	0.039076	0.49364		0.56417	0.72223	0.36898
0.035227	0.68792	0.36179		0.62547	0.04763	0.23553		0.78685	0.19774	0.38279
0.45338	0.093985	0.1537		0.41036	0.010767	0.23222		0.31445	0.69075	0.25332
0.54539	0.028532	0.40336		0.54208	0.24432	0.19354		0.28587	0.20735	0.36953
0.37251	0.50534	0.35802		0.51172	0.25037	0.40058		0.56124	0.1073	0.28357
0.0088905	0.085489	0.24523		0.18025	0.75197	0.34245		0.36541	0.83914	0.45057
0.45891	0.21037	0.24576		0.19393	0.61209	0.35159		0.13192	0.14281	0.18437
0.10665	0.69242	0.23921		0.42271	0.75046	0.47731		0.8699	0.19658	0.4205
0.10901	0.29232	0.20941		0.40087	0.44581	0.29775		0.66469	0.16365	0.31686
0.3475	0.016315	0.3041		0.31136	0.17405	0.41399		0.55143	0.80699	0.21071
0.36452	0.36681	0.16737		0.613	0.5443	0.41327		0.068616	0.45271	0.29852
0.26271	0.22995	0.40646		0.37868	0.59831	0.45866		0.59708	0.51311	0.44177
0.052341	0.077388	0.3668		0.11568	0.15824	0.32307		0.065971	0.63423	0.24557
0.50591	0.09425	0.26817		0.5121	0.072138	0.31952		0.40136	0.73565	0.3643
0.43543	0.47717	0.29013		0.034046	0.49886	0.33901		0.61154	0.29397	0.2372
0.16603	0.33025	0.36789		0.32234	0.18289	0.31137		0.40772	0.33761	0.30557
0.47294	0.35774	0.33231		0.36937	0.31096	0.22375		0.49851	0.27974	0.19136
0.053975	0.031049	0.32005		0.19776	0.46951	0.30215		0.25622	0.54633	0.49331
0.19622	0.76522	0.42108		0.25639	0.29027	0.17118		0.3745	0.36448	0.23651
0.72561	0.047916	0.32968		0.17391	0.034233	0.19267		0.065002	0.023541	0.36283
0.143	0.20274	0.18272		0.044862	0.88575	0.28969		0.87741	0.38702	0.48854
0.35778	0.2889	0.29512		0.54083	0.78961	0.14459		0.65393	0.48747	0.35676
0.051437	0.028617	0.17914		0.57231	0.51297	0.39509		0.14697	0.29874	0.30791
0.31302	0.39379	0.40412		0.18641	0.61333	0.28527		0.44423	0.61817	0.32302
0.8891	0.05127	0.44305		0.5852	0.26424	0.42192		0.93393	0.34284	0.24532
0.68931	0.29825	0.22431		0.1381	0.50219	0.42084		0.20808	0.079051	0.36855
0.36331	0.33987	0.14641		0.011086	0.16119	0.24088		0.63802	0.34943	0.45697
0.27882	0.55223	0.27815		0.36936	0.52882	0.40789		0.68161	0.26487	0.30887
0.32968	0.34051	0.46772		0.054369	0.0033809	0.30416		0.03851	0.66539	0.3711
0.20043	0.37327	0.48198		0.74541	0.19423	0.42616		0.1981	0.47707	0.23798
0.58371	0.56683	0.30357		0.635	0.07473	0.37313		0.066668	0.11853	0.32512
0.21019	0.37911	0.44644		0.63865	0.47791	0.22813		0.029375	0.12093	0.25261
0.19215	0.17006	0.42488		0.8646	0.011298	0.40372		0.11441	0.029628	0.52072
0.2699	0.68743	0.38622		0.23438	0.21682	0.36855		0.57723	0.505	0.44564
0.099232	0.48722	0.12307		0.35585	0.088667	0.36928		0.84828	0.33234	0.53754
0.018269	0.34468	0.38971		0.12141	0.59128	0.17174		0.13545	0.22072	0.25239
0.18851	0.0468	0.3398		0.72553	0.21862	0.40927		0.20358	0.15042	0.35093
0.4579	0.31031	0.33338		0.40481	0.52591	0.40658		0.36548	0.3255	0.21153
0.3893	0.45102	0.31392		0.70325	0.14118	0.33011		0.089526	0.56808	0.36574
0.49582	0.36019	0.35493		0.17159	0.073002	0.20862		0.44734	0.56332	0.27507
0.096138	0.17232	0.17363		0.45266	0.81115	0.47212		0.54548	0.11747	0.54493
0.077593	0.35363	0.29211		0.38789	0.87213	0.29795		0.59855	0.3251	0.34761
0.42754	0.066862	0.28136		0.75171	0.44223	0.30511		0.044539	0.39678	0.52747
0.37116	0.047996	0.17726		0.30521	0.40754	0.17594		0.62626	0.50804	0.50511
0.31806	0.21333	0.35111		0.26905	0.71493	0.27106		0.87094	0.63471	0.27195
0.10784	0.99632	0.30125		0.1268	0.70574	0.25646		0.22447	0.19951	0.45664
0.056207	1.1038	0.3076		0.083026	0.48063	0.3851		0.40865	0.61063	0.39228
0.64333	0.21554	0.26514		0.24188	0.14947	0.20166		0.31862	0.054346	0.34107
0.78092	0.067046	0.19132		0.67108	0.094261	0.4706		0.85069	0.25296	0.32896
0.22679	0.13703	0.18556		0.28567	0.77267	0.36861		0.027864	0.79385	0.28142
0.44767	0.50718	0.31163		0.37322	0.35917	0.43309		0.47239	0.019614	0.5312
0.36034	0.19617	0.11776		0.60466	0.19778	0.29126		0.62201	0.20836	0.2143
0.30351	0.59158	0.12223		0.15315	0.80669	0.52165		0.057391	0.17227	0.50298
0.33585	0.16052	0.16748		0.24415	0.18415	0.42386		0.54912	0.54742	0.45195
0.51034	0.65881	0.096574		0.41547	0.62952	0.24052		0.35378	0.33493	0.59259
0.12856	0.78145	0.19488		0.14439	0.36023	0.41614		0.19347	0.28907	0.4472
0.19296	0.43165	0.30305		0.38134	0.59746	0.37451		0.46509	0.10007	0.30447
0.64861	0.40833	0.23795		0.073903	0.13281	0.46829		0.48824	0.005146	0.35366
0.1977	0.78358	0.2163		0.10805	0.49379	0.29264		0.18558	0.25871	0.44875
0.60009	0.082375	0.31517		0.68086	0.3695	0.47261		0.6948	0.71235	0.19509
0.028138	0.43347	0.34728		0.41429	0.053491	0.31498		0.30674	0.56534	0.31412
0.0018708	0.25195	0.28373		0.71314	0.24454	0.21354		0.61295	0.27338	0.29831
0.61154	0.052954	0.19323		0.55184	0.054049	0.4272		0.22666	0.66887	0.3619
0.57516	0.035779	0.31692		0.90974	0.029391	0.32175		0.24869	0.84424	0.5282
0.33815	0.36506	0.055697		0.2662	0.80509	0.40842		0.76119	0.03762	0.17835
0.16417	0.59642	0.1824		0.35797	0.48788	0.36473		0.61159	0.095348	0.41256
0.66764	0.20957	0.27267		0.046947	0.73044	0.32461		0.38793	0.46773	0.42231
0.56644	0.31154	0.37137		0.46362	0.62583	0.25652		0.15912	0.41933	0.51402
0.22941	0.01312	0.32774		0.018823	0.31373	0.4966		0.70834	0.14333	0.48762
0.21586	0.19858	0.39053		0.072888	0.87338	0.42934		0.38763	0.82926	0.25171
0.41353	0.25038	0.15316		0.11109	0.31096	0.28428		0.17939	0.71904	0.18867
0.54173	0.50016	0.1511		0.26854	0.59228	0.27248		0.0060939	0.20498	0.47707
0.55738	0.17724	0.10091		0.51887	0.36013	0.21271		0.50638	0.76405	0.33474
0.076756	0.31641	0.19221		0.48868	0.099653	0.23732		0.017826	0.23318	0.53509
0.68902	0.59713	0.21573		0.89223	0.12582	0.36489		0.73039	0.72331	0.23016
0.13882	0.30199	0.36241		0.066953	0.012662	0.25013		0.84558	0.14196	0.53768
0.42531	0.035239	0.36091		0.5393	0.0011022	0.31408		0.22946	0.73908	0.32047
0.20512	0.053561	0.16492		0.049011	0.0084446	0.43125		0.10752	0.9578	0.37301
0.019604	0.73266	0.26692		0.6836	0.099964	0.30099		0.46121	0.61065	0.17439
0.42236	0.063967	0.11814		0.64331	0.27638	0.28595		0.64596	0.76396	0.37572
0.728	0.0092334	0.19167		0.38566	0.1219	0.2243		0.73155	0.075109	0.28534
0.28474	0.32136	0.3096		0.41668	0.20046	0.26466		0.23963	0.49534	0.33525
0.088075	0.20676	0.21365		0.86186	0.31605	0.15077		0.20578	0.13529	0.27017
0.50696	0.28467	0.18952		0.075276	0.68781	0.21347		0.5608	0.0009005	0.33373
0.005494	0.86502	0.23383		0.31124	0.74183	0.1329		0.29001	0.78803	0.53503
0.10893	0.49868	0.22855		0.16535	0.7561	0.18579		0.25436	0.11442	0.347
0.16337	0.070557	0.28255		0.28439	0.31237	0.46514		0.8107	0.065284	0.29875
0.32175	0.58125	0.091833		0.52525	0.54953	0.2324		0.57597	0.23964	0.19651
0.14232	0.12037	0.39919		0.20616	0.30449	0.27292		0.42267	0.71482	0.1827
0.092515	0.15119	0.21066		0.69544	0.14723	0.14842		0.14318	0.52175	0.20725
0.53002	0.093547	0.26544		0.23072	0.61255	0.35412		0.52233	0.40402	0.41098
0.59463	0.33859	0.34792		0.22969	0.22295	0.2165		0.075002	0.61007	0.3005
0.0023979	0.38213	0.25809		0.27124	0.45658	0.32038		0.35021	0.5812	0.45622
0.47316	0.45759	0.22155		0.18267	0.35771	0.35979		0.64736	0.087357	0.36697
0.033823	0.16321	0.15462		0.36511	0.27448	0.32321		0.16077	0.35821	0.2744
0.12033	0.70473	0.23555		0.23494	0.011531	0.38623		0.42329	0.30723	0.40062
0.68466	0.071054	0.20384		0.030211	0.84731	0.34049		0.038908	0.66526	0.27358
0.12463	0.10669	0.19194		0.69648	0.58737	0.27124		0.23004	0.3751	0.48781
0.26838	0.42583	0.28518		0.45775	0.47223	0.24862		0.028997	0.25333	0.26018
0.057165	0.062073	0.30809		0.085032	0.61092	0.30205		0.7277	0.4159	0.45879
0.23209	0.16417	0.21925		0.62963	0.27084	0.28933		0.092103	0.42911	0.19484
0.66568	0.022386	0.2636		0.14359	0.55427	0.32684		0.37728	0.65054	0.21676
0.71787	0.25902	0.19344		0.11871	0.11631	0.20735		0.68518	0.42342	0.2581
0.41048	0.151	0.2473		0.49917	0.5283	0.24169		0.35082	0.049981	0.48186
0.1582	0.41308	0.25314		0.23229	0.34327	0.32678		0.61018	0.30886	0.43682
0.29665	0.3383	0.31054		0.57076	0.2431	0.20748		0.4635	0.21931	0.41193
0.16756	0.354	0.22499		0.57707	0.17801	0.29989		0.10906	0.44692	0.15784
0.44105	0.36159	0.19994		0.60684	0.42854	0.43899		0.19591	0.53347	0.38991
0.11074	0.44744	0.18662		0.68585	0.18613	0.36583		0.048069	0.072838	0.39576
0.10252	0.3065	0.31056		0.32238	0.13197	0.25161		0.20112	0.60553	0.44519
0.2109	0.62768	0.15383		0.54137	0.17149	0.27819		0.13444	0.094429	0.26326
0.06777	0.57329	0.27867		0.4078	0.5767	0.17169		0.69214	0.55761	0.54358
0.14377	0.5405	0.11056		0.66729	0.43483	0.14752		0.68488	0.33708	0.34723
0.13208	0.23706	0.2567		0.76466	0.18697	0.34582		0.19844	0.36632	0.4852
0.067516	0.14427	0.26478		0.38629	0.22143	0.30416		0.25191	0.052193	0.25466
0.41379	0.41892	0.15627		0.47431	0.80581	0.23167		0.28874	0.31346	0.17573
0.37214	0.5908	0.50438		0.47118	0.77865	0.44266		0.10553	0.76701	0.42019
0.30149	0.27332	0.1936		0.87191	0.25711	0.2661		0.6744	0.42792	0.31121
0.091554	0.074901	0.29715		0.25982	0.69466	0.29242		0.4901	0.23934	0.42871
0.17341	0.47805	0.35331		0.13118	0.69985	0.29147		0.53279	0.12158	0.16322
0.40268	0.024953	0.45028		0.20134	0.76738	0.26721		0.036522	0.27159	0.57428
0.36435	0.019051	0.33317		0.094023	0.44525	0.34548		0.57714	0.49184	0.23195
0.20855	0.22297	0.18251		0.35961	0.035137	0.27058		0.4838	0.61401	0.44803
0.58901	0.19525	0.37316		0.23862	0.78844	0.22563		0.18601	0.18338	0.28156
0.066999	1.0333	0.3964		0.42916	0.62748	0.45417		0.67859	0.63464	0.37721
0.01528	0.55422	0.41626		0.56989	0.23789	0.37443		0.44089	0.35509	0.21437
0.30398	0.28786	0.36905		0.10107	0.64435	0.45862		0.21132	0.035269	0.4728
0.91443	0.17011	0.33472		0.37591	0.15973	0.30007		0.6324	0.27915	0.32532
0.38	0.57853	0.17176		0.28802	0.58514	0.19115		0.45181	0.5615	0.27583
0.43508	0.66369	0.39815		0.21581	0.84677	0.20094		0.74242	0.17767	0.4162
0.34047	0.26247	0.18386		0.50096	0.35825	0.22115		0.59274	0.15986	0.47145
0.31969	0.68716	0.27577		0.038962	0.74403	0.1221		0.00019013	0.15618	0.26585
0.48315	0.12354	0.32702		0.015401	0.014159	0.25799		0.66777	0.58484	0.12313
0.46484	0.58893	0.2712		0.020666	0.37632	0.3661		0.28238	0.37379	0.47829
0.11977	0.69451	0.19522		0.84701	0.45256	0.39254		0.15583	0.25892	0.57597
0.14279	0.55217	0.45387		0.55698	0.098934	0.34317		0.47788	0.05336	0.3562
0.6337	0.49844	0.24246		0.72749	0.3978	0.42699		0.38116	0.14641	0.311
0.44727	0.68169	0.44445		0.55292	0.051823	0.49981		0.27879	0.18619	0.52285
0.48875	0.067276	0.23006		0.80766	0.065198	0.23908		0.82012	0.52458	0.081826
0.12168	0.51541	0.35048		0.035899	0.79885	0.38648		0.12303	0.72436	0.56523
0.012094	0.29575	0.36384		0.65633	0.61498	0.20899		0.53651	0.39965	0.24423
0.5329	0.29335	0.37215		0.074279	0.46052	0.25524		0.061622	0.54087	0.16181
0.4876	0.0084768	0.40282		0.20379	0.88491	0.26615		0.15585	0.80161	0.4996
0.33653	0.37468	0.3278		0.11732	0.28316	0.21757		0.84593	0.18601	0.2289
0.44302	0.29967	0.18747		0.45687	0.45065	0.12444		0.65959	0.094201	0.25818
0.42761	0.28309	0.31715		0.57536	0.36694	0.54827		0.2791	0.43915	0.33694
0.26885	0.15549	0.44989		0.47431	0.1333	0.33647		0.18107	0.24093	0.3229
0.15934	0.24301	0.13077		0.52409	0.072097	0.31322		0.5074	0.40823	0.28117
0.18755	0.48719	0.2907		0.1778	0.023376	0.3546		0.31526	0.77177	0.30079
0.40576	0.54102	0.18205		0.69317	0.010328	0.39378		0.33168	0.5655	0.31461
0.50365	0.20763	0.18285		0.077949	0.25374	0.37249		0.0222	0.17406	0.35292
0.012691	0.3581	0.25222		0.046642	0.3119	0.18877		0.52963	0.64971	0.26736
0.11617	0.23517	0.22779		0.76844	0.33813	0.50434		0.1014	0.36487	0.22618
0.34764	0.09065	0.3586		0.78874	0.37369	0.28913		0.68972	0.46299	0.26987
0.12187	0.14264	0.35206		0.59528	0.072623	0.17514		0.7773	0.44036	0.40134
0.12024	0.80619	0.50835		0.34111	0.29363	0.25251		0.25949	0.58181	0.30208
0.3032	0.014281	0.3024		0.64856	0.42508	0.4085		0.37053	0.39519	0.30169
0.72482	0.10273	0.41952		0.087518	0.57663	0.37706		0.33276	0.74412	0.39044
0.30305	0.41072	0.36296		0.30131	0.66893	0.39728		0.16567	0.66563	0.46103
0.13481	0.24925	0.28986		0.11937	0.6992	0.31861		0.5446	0.16474	0.21586
0.64405	0.18258	0.29549		0.19621	0.29885	0.18471		0.18062	0.80141	0.2754
0.024494	0.049893	0.3858		0.99495	0.14714	0.30496		0.36086	0.0083708	0.46191
0.46384	0.46905	0.1514		0.85353	0.41157	0.22163		0.90982	0.058694	0.28037
0.24692	0.034162	0.44492		0.70704	0.56762	0.1769		0.61405	0.2782	0.19689
0.21427	0.53127	0.09353		0.19184	0.22886	0.51683		0.16248	0.57233	0.24738
0.1285	0.011843	0.4417		0.891	0.27683	0.45391		0.25408	0.75044	0.18481
0.0028379	0.12128	0.32244		0.31813	0.21395	0.35536		0.42466	0.30886	0.42172
0.49585	0.01641	0.20683		0.16807	0.25055	0.4149		0.06058	0.51889	0.33616
0.46603	0.49268	0.31373		0.28212	0.31521	0.10496		0.13929	0.61461	0.29492
0.021409	0.41259	0.46634		0.10922	0.26368	0.30677		0.6682	0.10132	0.188
0.55154	0.54834	0.32043		0.27855	0.30323	0.46426		0.10732	0.40419	0.23304
0.1045	0.075735	0.48939		0.37001	0.059064	0.43419		0.45639	0.508	0.18166
0.059923	0.59989	0.28698		0.079495	0.76211	0.45424		0.039015	0.4933	0.35141
0.55764	0.10555	0.23651		0.5709	0.48895	0.33262		0.33445	0.20803	0.26791
0.14093	0.18972	0.41539		0.30871	0.49544	0.17694		0.1016	0.32939	0.21769
0.3736	0.54046	0.17518		0.10766	0.58968	0.33716		0.74281	0.43897	0.34359
0.08475	0.20943	0.31611		0.89732	0.060997	0.59068		0.63165	0.56928	0.22158
0.37518	0.14238	0.19321		0.22822	0.38322	0.32253		0.07726	0.10049	0.31281
0.69903	0.075482	0.25943		0.20416	0.13507	0.33914		0.64542	0.61946	0.37516
0.74402	0.37442	0.45451		0.66026	0.26353	0.42277		0.60499	0.40224	0.063787
0.51858	0.054684	0.25201		0.31777	0.30866	0.46767		0.59942	0.024421	0.13936
0.2142	0.31925	0.27634		0.64185	0.20762	0.31976		0.88075	0.36127	0.1703
0.13591	0.41674	0.24905		0.60407	0.28922	0.26111		0.4482	0.20701	0.363
0.17397	0.29624	0.21056		0.4925	0.21228	0.49703		0.036657	0.30304	0.35473
0.52092	0.59503	0.27676		0.67542	0.0038721	0.35328		0.026454	0.43107	0.42712
0.12301	0.48157	0.29289		0.21481	0.038435	0.26354		0.12693	0.092704	0.16744
0.065543	0.2085	0.27923		0.39307	0.1335	0.24474		0.066445	0.47717	0.41324
0.22161	0.66782	0.27702		0.45323	0.39999	0.52376		0.032853	0.15238	0.2919
0.12823	0.54737	0.32555		0.6246	0.5814	0.262		0.61895	0.40998	0.46475
0.064193	0.6066	0.13695		0.80913	0.60814	0.28643		0.84078	0.28363	0.38963
0.13294	0.26978	0.52394		0.63607	0.014455	0.33758		0.36906	0.27597	0.34777
0.17581	0.096185	0.3083		0.12061	0.19522	0.47451		0.14614	0.13383	0.31253
0.70509	0.4966	0.19263		0.17313	0.52059	0.25954		0.325	0.43336	0.14627
0.44882	0.010811	0.38665		0.70839	0.13171	0.20171		0.056742	0.75735	0.47332
0.497	0.5917	0.31285		0.24324	0.60717	0.39164		0.60173	0.54545	0.3187
0.5641	0.14046	0.32288		0.047204	0.68105	0.34174		0.55168	0.2011	0.36837
0.046555	0.18709	0.43987		0.36375	0.64188	0.1816		0.10555	0.33859	0.43831
0.17556	0.34337	0.20535		0.10448	0.36655	0.32693		0.69088	0.34319	0.34309
0.83434	0.04444	0.30375		0.30544	0.11191	0.50218		0.53147	0.57168	0.35564
0.10097	0.73245	0.30802		0.79978	0.025776	0.29179		0.1423	0.044016	0.19109
0.066441	0.52213	0.40236		0.11564	0.57485	0.37347		0.68757	0.56628	0.12798
0.43959	0.68218	0.39093		0.32212	0.48461	0.1987		0.32511	0.32326	0.29778
0.40845	0.44432	0.42106		0.52465	0.13899	0.30717		0.20246	0.11852	0.22745
0.27951	0.31207	0.27954		0.029481	0.77896	0.32817		0.62332	0.2417	0.2671
0.87346	0.27985	0.48143		0.31443	0.034733	0.26108		0.49356	0.52083	0.13507
0.043092	0.71196	0.35356		0.24447	0.39701	0.20378		0.69037	0.1341	0.42745
0.029823	0.13815	0.31591		0.34262	0.55655	0.43698		0.71916	0.20299	0.41345
0.51452	0.27231	0.31567		0.43434	0.28265	0.45007		0.06547	0.14032	0.33602
0.73873	0.16035	0.19793		0.03124	0.5897	0.35517		0.54981	0.30342	0.36461
0.64574	0.463	0.17738		0.10803	0.032626	0.26763		0.36557	0.26595	0.38776
0.40513	0.1805	0.18689		0.057536	0.22586	0.25957		0.1773	0.26547	0.28267
0.26869	0.71171	0.25968		0.69564	0.27092	0.17765		0.79537	0.12911	0.31347
0.86256	0.6276	0.30013		0.55415	0.03943	0.4187		0.42702	0.13044	0.41363
0.50167	0.78709	0.44637		0.61523	0.53436	0.30908		0.34463	0.15455	0.2983
0.46519	0.24239	0.30678		0.39335	0.17451	0.40755		0.70442	0.34062	0.1721
0.92332	0.30872	0.25083		0.89311	0.18175	0.19699		0.21733	0.97396	0.11247
0.57993	0.49473	0.24672		0.057668	0.86008	0.25464		0.43059	0.30777	0.38955
0.7967	0.67511	0.25159		0.15608	0.73947	0.28005		0.15163	0.73831	0.17914
0.23603	0.43057	0.30405		0.21834	0.42947	0.4509		0.4476	0.6922	0.25122
0.42775	0.82332	0.23161		0.2184	0.71086	0.3304		0.76882	0.01047	0.22619
0.56718	0.26799	0.41416		0.086907	0.041627	0.43155		0.77189	0.01601	0.38141
0.097798	0.35779	0.41547		0.22785	0.65178	0.35522		0.4083	0.35724	0.32448
0.067476	0.24536	0.44762		0.10718	0.63625	0.36313		0.23217	0.10246	0.26271
0.61153	0.644	0.17181		0.75787	0.20973	0.37221		0.30879	0.45415	0.29501
0.46219	0.087291	0.23316		0.074343	0.25163	0.23366		0.40574	0.51248	0.27421
0.48044	0.31969	0.4023		0.184	0.83637	0.47609		0.20802	0.31282	0.16223
0.11795	0.06085	0.43201		0.096819	0.19105	0.32869		0.84461	0.35035	0.41172
0.22997	0.53183	0.26742		0.37587	0.48072	0.439		0.25446	0.82877	0.48378
0.31059	0.61761	0.34139		0.034468	0.37765	0.33191		0.36611	0.27717	0.37055
0.2067	0.58981	0.4118		0.48334	0.020929	0.40054		0.62483	0.14122	0.14972
0.47792	0.47504	0.23975		0.46959	0.018912	0.32419		0.71082	0.064397	0.19104
0.28771	0.16382	0.34265		0.22268	0.41666	0.2517		0.87188	0.041803	0.18828
0.45966	0.40438	0.32693		0.025053	0.33342	0.44379		0.50983	0.12126	0.13243
0.15657	0.5091	0.23397		0.51139	0.29193	0.35946		0.026252	0.46424	0.21117
0.16391	0.13045	0.40243		0.29598	0.7044	0.17548		0.54886	0.56061	0.41812
0.42205	0.20346	0.1424		0.48601	0.16089	0.37202		0.36388	0.5672	0.49333
0.11104	0.15241	0.30718		0.25927	0.02674	0.086659		0.32444	0.24773	0.29902
0.31733	0.43171	0.1599		0.029347	0.60187	0.18387		0.043138	0.83123	0.37131
0.56393	0.19836	0.32392		0.57482	0.46451	0.47775		0.12639	0.79336	0.30267
0.76925	0.46709	0.30303		0.58783	0.17969	0.44147		0.13504	0.5868	0.20985
0.17975	0.037115	0.19418		0.23361	0.468	0.20757		0.2995	0.73019	0.38755
0.29006	0.4921	0.4357		0.62268	0.20429	0.45592		0.28883	0.61174	0.2038
0.32016	0.29558	0.25847		0.47139	0.4362	0.31494		0.31307	0.20526	0.39468
0.43656	0.68223	0.32169		0.13283	0.45229	0.23345		0.48371	0.36402	0.36124
0.49105	0.13169	0.43038		0.082212	0.29711	0.21992		0.10721	0.58862	0.18579
0.17155	0.3227	0.23718		0.46133	0.464	0.19467		0.099207	0.37314	0.34039
0.37779	0.2031	0.18531		0.25827	0.31868	0.26133		0.53809	0.42344	0.46187
0.080496	0.059173	0.14148		0.11199	0.63334	0.34359		0.18255	0.54545	0.44226
0.19345	0.23051	0.18402		0.30527	0.68314	0.30007		0.092106	0.35788	0.31206
0.19332	0.26777	0.39893		0.28422	0.65997	0.23823		0.65055	0.58856	0.50676
0.52135	0.4039	0.082503		0.037836	0.52383	0.24943		0.65538	0.23562	0.10532
0.48878	0.17885	0.3277		0.91925	0.1833	0.42139		0.21442	0.42856	0.49025
0.19566	0.70801	0.29126		0.63066	0.75088	0.25613		0.40751	0.14318	0.37778
0.084828	0.083771	0.31431		0.5577	0.28299	0.21812		0.37778	0.70482	0.32256
0.063371	0.30003	0.12717		0.53174	0.094252	0.1561		0.54568	0.17424	0.4531
0.40806	0.030277	0.25498		0.16716	0.42456	0.38301		0.56223	0.39841	0.17946
0.37517	0.47004	0.4863		0.15807	0.4293	0.36515		0.38384	0.089222	0.12673
0.63051	0.59902	0.40854		0.28174	0.40853	0.40477		0.039274	0.027589	0.15895
0.059146	0.38062	0.26312		0.3382	0.2387	0.24748		0.82079	0.31161	0.12085
0.26645	0.63681	0.37504		0.26093	0.18239	0.46876		0.74884	0.020815	0.41676
0.096853	0.55916	0.31633		0.2862	0.5006	0.34975		0.2206	0.66536	0.38585
0.89406	0.44884	0.14286		0.069972	0.025425	0.36921		0.17018	0.39511	0.3001
0.36295	0.032059	0.086125		0.4531	0.49244	0.29076		0.88238	0.010436	0.3576
0.14886	0.67138	0.11745		0.52774	0.53782	0.50916		0.036111	0.55624	0.43213
0.52892	0.34452	0.49185		0.62453	0.08156	0.41875		0.18628	0.16047	0.26429
0.14067	0.20565	0.31926		0.20027	0.1914	0.47108		0.5617	0.24862	0.40418
0.13304	0.33845	0.25047		0.32293	0.84916	0.2448		0.67436	0.10185	0.28513
0.32078	0.50148	0.18035		0.61087	0.22555	0.41836		0.085355	0.70547	0.18649
0.53594	0.75029	0.31687		0.29284	0.18668	0.43932		0.56982	0.68485	0.34986
0.356	0.01777	0.36563		0.79323	0.54533	0.26524		0.28906	0.51052	0.21635
0.21333	0.5447	0.37501		0.12689	0.042548	0.16321		0.066683	0.80245	0.36144
0.5522	0.231	0.43338		0.52472	0.49519	0.36819		0.50136	0.3714	0.30599
0.011189	0.25109	0.27722		0.27226	0.67746	0.55603		0.070441	0.068192	0.33364
0.22022	0.23769	0.28341		0.38633	0.17193	0.28648		0.5362	0.1651	0.46228
0.69297	0.15985	0.27756		0.068395	0.79466	0.42411		0.49649	0.01177	0.32368
0.36954	0.73114	0.19171		0.8193	0.040378	0.35166		0.1683	0.0086548	0.40261
0.27956	0.51465	0.39147		0.053479	0.48011	0.30071		0.73412	0.16954	0.42254
0.41224	0.24542	0.19183		0.18302	0.15876	0.3247		0.42041	0.52925	0.40625
0.40883	0.35725	0.3033		0.34354	0.23738	0.35087		0.18596	0.28213	0.22135
0.60885	0.32058	0.29463		0.49726	0.24499	0.43232		0.46334	0.298	0.24948
0.041691	0.74899	0.23832		0.3093	0.53578	0.38424		0.082883	0.29085	0.29284
0.12473	0.68212	0.29496		0.30464	0.33077	0.30073		0.2418	0.048055	0.48694
0.34126	0.35781	0.40044		0.72993	0.012927	0.49362		0.45295	0.35137	0.40723
0.43722	0.57905	0.31681		0.43033	0.52058	0.40742		0.60626	0.063084	0.30628
0.31435	0.11431	0.33243		0.5966	0.041007	0.20454		0.52532	0.055991	0.35622
0.30636	0.5568	0.32723		0.34349	0.36191	0.33662		0.29108	0.3899	0.25453
0.72393	0.58738	0.22886		0.38829	0.04964	0.53615		0.16462	0.13167	0.21139
0.64731	0.46986	0.4121		0.70039	0.1518	0.12039		0.65286	0.28615	0.42653
0.32733	0.24057	0.25905		0.15755	0.62108	0.25259		0.04545	0.43806	0.3783
0.82169	0.36293	0.24741		0.2954	0.5845	0.3821		0.066687	0.20288	0.29729
0.44111	0.44134	0.35301		0.58061	0.69502	0.39176		0.27432	0.64982	0.48575
0.63479	0.4267	0.42059		0.83207	0.53091	0.36883		0.19555	0.24685	0.14209
0.13944	0.41437	0.3617		0.54352	0.6079	0.41549		0.10862	0.084441	0.21628
0.40872	0.10782	0.39209		0.23093	0.2212	0.23959		0.19875	0.62382	0.32915
0.148	0.55519	0.16639		0.33884	0.37268	0.55252		0.4418	0.53503	0.3876
0.078169	0.33433	0.49917		0.0069806	0.27889	0.2657		0.0015688	0.76329	0.25327
0.41919	0.042437	0.29311		0.0047179	0.52409	0.14278		0.051747	0.048553	0.53001
0.29568	0.33464	0.1543		0.83643	0.48671	0.53918		0.25082	0.0089566	0.2241
0.10666	0.059504	0.32557		0.01611	0.069795	0.20108		0.91753	0.082893	0.30905
0.12888	0.43322	0.15982		0.17404	0.95081	0.20939		0.080259	0.51373	0.32619
0.31749	0.69727	0.368		0.14187	0.22673	0.40853		0.69532	0.43425	0.31471
0.37397	0.033529	0.34176		0.46729	0.30887	0.25849		0.6646	0.50651	0.30009
0.06141	0.58429	0.32109		0.0076074	0.26488	0.30853		0.062887	0.29639	0.30655
0.076846	0.10486	0.27337		0.4181	0.0688	0.24038		0.84508	0.23575	0.41635
0.39202	0.0092503	0.31372		0.31669	0.13032	0.26663		0.044978	0.61401	0.3754
0.097902	0.3633	0.43203		0.31715	0.39935	0.21172		0.36861	0.22097	0.39193
0.94568	0.54363	0.22125		0.050182	0.22033	0.41105		0.67819	0.16162	0.44883
0.29164	0.38471	0.19139		0.54257	0.40241	0.37375		0.62249	0.12702	0.10593
0.51522	0.32506	0.20883		0.0678	0.53573	0.48671		0.62976	0.36314	0.2449
0.69071	0.60236	0.18314		0.3904	0.22239	0.49237		0.52836	0.29366	0.41724
1.0844	0.34878	0.21911		0.31469	0.095555	0.2251		0.25267	0.32009	0.28818
0.040725	0.075325	0.19535		0.21685	0.38326	0.33004		0.49794	0.47553	0.24017
0.27892	0.43619	0.39138		0.6285	0.29828	0.40287		0.14012	0.72904	0.43965
0.34355	0.30689	0.38247		0.61609	0.31215	0.29147		0.34314	0.4848	0.41559
0.28612	0.69538	0.25418		0.3949	0.53891	0.28384		0.28	0.18482	0.2683
0.40544	0.11883	0.42604		0.54931	0.2137	0.39346		0.27929	0.75954	0.3416
0.0095968	0.45491	0.2992		0.57173	0.26172	0.35837		0.1613	0.69433	0.30862
0.37526	0.072053	0.21566		0.18597	0.5602	0.32746		0.23303	0.68742	0.294
0.07682	0.0026507	0.1331		0.24532	0.37094	0.33428		0.43502	0.613	0.25448
0.099429	0.28917	0.25507		0.62457	0.22947	0.45395		0.43412	0.3375	0.47798
0.26419	0.32636	0.20185		0.30822	0.60605	0.2605		0.68473	0.28003	0.30962
0.31979	0.26489	0.25841		0.19087	0.2067	0.25148		0.12578	0.55669	0.24675
0.68473	0.25792	0.19926		0.24793	0.5168	0.24898		0.12659	0.53647	0.32801
0.2559	0.80169	0.17022		0.23132	0.40483	0.16349		0.39854	0.42587	0.3445
0.1083	0.0044382	0.17612		0.34171	0.62514	0.22905		0.272	0.55577	0.35612
0.3272	0.41946	0.39767		0.15654	0.63052	0.26277		0.060888	0.38953	0.18194
0.35322	0.48275	0.31		0.8428	0.029991	0.44203		0.63191	0.29866	0.38756
0.47236	0.41368	0.38991		0.77842	0.46692	0.14667		0.56901	0.24729	0.29225
0.077406	0.62286	0.28041		0.52931	0.16867	0.20133		0.099522	0.70528	0.33286
0.25789	0.13556	0.17245		0.59074	0.13923	0.3779		0.4529	0.0074334	0.3072
0.73364	0.40289	0.25258		0.19353	0.26218	0.1733		0.20361	0.80255	0.48261
0.19116	0.13475	0.36402		0.060752	0.16093	0.55554		0.48347	0.097349	0.42205
0.1959	0.65726	0.22087		0.18539	0.678	0.26983		0.68838	0.17917	0.23424
0.4698	0.369	0.16614		0.41306	0.11975	0.53952		0.65685	0.11553	0.10424
0.099792	0.15013	0.25555		0.35056	0.12688	0.42326		0.16613	0.01971	0.18635
0.096642	0.32993	0.19304		0.49897	0.54136	0.41207		0.80941	0.177	0.47653
0.33417	0.73171	0.54906		0.02131	0.017474	0.36868		0.80451	0.19514	0.39068
0.43672	0.02084	0.16362		0.54324	0.40897	0.34249		0.11907	0.65745	0.42981
0.16002	0.66236	0.23507		0.62029	0.43027	0.4764		0.093851	0.52361	0.41744
0.59142	0.55489	0.43861		0.6284	0.055852	0.31508		0.72375	0.11888	0.32206
0.035427	0.32998	0.33545		0.26993	0.17611	0.42001		0.13797	0.73585	0.40646
0.15312	0.16237	0.45264		0.20451	0.76057	0.30236		0.016747	0.040486	0.43148
0.78007	0.047944	0.16182		0.67387	0.25839	0.19937		0.60956	0.33509	0.49406
0.055974	0.42315	0.38737		0.37246	0.68289	0.40276		0.6914	0.084096	0.46462
0.39405	0.26239	0.27132		0.14015	0.03322	0.38108		0.082097	0.58714	0.14852
0.30366	0.30881	0.27822		0.90036	0.59862	0.37202		0.64494	0.5671	0.15485
0.88018	0.2021	0.36295		0.46414	0.46038	0.25275		0.49882	0.069193	0.16536
0.11177	0.71506	0.32804		0.089075	0.19231	0.35303		0.099768	0.64641	0.33518
0.002794	0.70113	0.3877		0.6844	0.50957	0.27329		0.41517	0.31397	0.17069
0.4846	0.40983	0.22815		0.31186	0.66697	0.36891		0.069914	0.243	0.13596
0.62094	0.031621	0.51037		0.33294	0.23357	0.35291		0.54889	0.12974	0.48912
0.36087	0.57063	0.41114		0.052736	0.52418	0.2265		0.28895	0.20693	0.3031
0.1419	0.004155	0.33934		0.95346	0.024019	0.18161		0.22228	0.084125	0.37805
0.42405	0.61102	0.23927		0.013978	0.40863	0.40843		0.41602	0.18787	0.24189
0.65308	0.51867	0.22974		0.41772	0.002041	0.16858		0.44792	0.55829	0.40273
0.17713	0.1809	0.19429		0.53401	0.17933	0.23298		0.080458	0.22949	0.35513
0.95447	0.29789	0.23936		0.48804	0.37539	0.24637		0.32855	0.45889	0.40645
0.40862	0.29029	0.40907		0.3285	0.36749	0.15794		0.012916	0.23132	0.23686
0.53316	0.43851	0.27135		0.37475	0.19377	0.24477		0.22847	0.01124	0.38802
0.11803	0.36323	0.1857		0.68486	0.061322	0.13125		0.40542	0.41097	0.44875
0.4364	0.46475	0.5758		0.49189	0.6395	0.24977		0.44266	0.10677	0.43985
0.43844	0.25667	0.39375		0.77941	0.24287	0.24989		0.3919	0.12519	0.45364
0.086277	0.64706	0.28521		0.408	0.35883	0.41726		0.34243	0.33089	0.28822
0.020815	0.24433	0.37165		0.46529	0.012545	0.5593		0.31949	0.059449	0.41664
0.31962	0.56988	0.15578		0.70263	0.12315	0.23799		0.74794	0.1008	0.33098
0.43049	0.058132	0.38943		0.21267	0.66913	0.33862		0.036247	0.40657	0.58176
0.2327	0.22282	0.1935		0.27963	0.80064	0.29918		0.19023	0.12683	0.3389
0.024377	0.0054275	0.50664		0.66872	0.51226	0.32802		0.10507	0.55139	0.56871
0.24528	0.51257	0.40406		0.71818	0.55001	0.30361		0.24407	0.29132	0.16237
0.26279	0.39844	0.28375		0.25457	0.15617	0.38285		0.11778	0.1391	0.36324
0.40784	0.56186	0.13216		0.33448	0.49489	0.47072		0.13337	0.62046	0.50479
0.060764	0.71514	0.11187		0.37882	0.37515	0.27912		0.43656	0.50664	0.31482
0.30809	0.24396	0.3776		0.18299	0.30192	0.2705		0.099776	0.86183	0.17417
0.82941	0.40703	0.24736		0.90001	0.6743	0.30151		0.18964	0.59766	0.42293
0.19837	0.62378	0.45482		0.041834	0.25198	0.24323		0.088791	0.14907	0.20158
0.023007	0.18266	0.35171		0.056346	0.80534	0.26309		0.20079	0.10305	0.54009
0.068801	0.18687	0.22874		0.20222	0.25512	0.22579		0.98964	0.23584	0.39862
0.031085	0.42952	0.35031		0.43665	0.35276	0.20003		0.092226	0.51203	0.41763
0.83626	0.64377	0.14116		0.021614	0.12147	0.37861		0.87405	0.339	0.36307
0.24888	0.38681	0.28929		0.23736	0.017507	0.26046		0.71947	0.28061	0.33762
0.61722	0.42531	0.4592		0.24182	0.14034	0.14113		0.36152	0.48001	0.32809
0.655	0.64481	0.39889		0.24627	0.47038	0.28424		0.62641	0.19377	0.3768
1.0229	0.31613	0.30322		0.068133	0.37078	0.32752		0.0084535	0.70586	0.40271
0.067462	0.086477	0.33074		0.57313	0.40798	0.33689		0.39183	0.065542	0.5169
0.17145	0.36065	0.302		0.11388	0.67745	0.46961		0.74755	0.30945	0.34009
0.36702	0.29292	0.48052		0.45135	0.29214	0.19655		0.30794	0.31808	0.19818
0.19986	0.57708	0.24711		0.22722	0.23044	0.35775		0.55061	0.13709	0.2849
0.41568	0.10006	0.3463		0.29857	0.65931	0.21716		0.51613	0.54613	0.40096
0.56381	0.18323	0.18272		0.70085	0.18322	0.17996		0.54786	0.096669	0.23458
0.25817	0.54628	0.24265		0.377	0.29745	0.29864		0.23419	0.3556	0.4899
0.15048	0.23287	0.26945		0.22696	0.51608	0.26263		0.57434	0.515	0.25881
0.073549	0.017857	0.1873		0.50015	0.19019	0.23483		0.00049286	0.65641	0.3208
0.07248	0.10902	0.412		0.65078	0.19432	0.25268		0.2712	0.70906	0.40806
0.2695	0.21087	0.40887		0.18968	0.62554	0.39367		0.26281	0.15146	0.098655
0.20419	0.26048	0.3081		0.46166	0.3173	0.24528		0.37076	0.5129	0.11247
0.70932	0.21587	0.43141		0.35575	0.66674	0.35356		0.18878	0.65777	0.39425
0.31006	0.69517	0.1903		0.15289	0.2264	0.34226		0.3159	0.78211	0.36699
0.22899	0.051782	0.39569		0.13262	0.56737	0.19922		0.55487	0.46002	0.38922
0.2987	0.47069	0.17465		0.0044972	0.47629	0.23701		0.57823	0.49485	0.28874
0.46473	0.19647	0.46712		0.053995	0.48241	0.31599		0.56648	0.34705	0.30761
0.22869	0.58525	0.31178		0.56858	0.11863	0.20073		0.17474	0.60671	0.19861
0.42541	0.35317	0.36184		0.79215	0.38294	0.28137		0.13738	0.37076	0.57881
0.17265	0.64685	0.29293		0.72545	0.21561	0.17618		0.40269	0.45623	0.33949
0.19068	0.17934	0.3974		0.47554	0.023432	0.36913		0.003736	0.63801	0.31135
0.018046	0.054634	0.27828		0.085151	0.25494	0.31979		0.13899	0.15033	0.45931
0.70984	0.44338	0.21297		0.17093	0.092721	0.18031		0.49147	0.32678	0.32715
0.00039118	0.088807	0.114		0.19373	0.70911	0.37813		0.53375	0.18596	0.43924
0.24577	0.56684	0.28226		0.31336	0.11233	0.30864		0.052432	0.64788	0.39799
0.56011	0.29785	0.23351		0.2838	0.061092	0.26136		0.52043	0.042093	0.31919
0.48126	0.41774	0.15121		0.27694	0.64817	0.36672		0.212	0.74116	0.32797
0.63326	0.55266	0.3961		0.13667	0.0001239	0.18392		0.29741	0.056477	0.49111
0.11463	0.43686	0.29625		0.44387	0.50271	0.32818		0.76323	0.36358	0.32763
0.46297	0.75603	0.34068		0.51614	0.4491	0.33296		0.76042	0.073607	0.43887
0.37295	0.70433	0.38051		0.67146	0.22895	0.35113		0.10276	0.17153	0.53369
0.68681	0.11029	0.10067		0.18348	0.20835	0.30346		0.69106	0.071521	0.32203
0.268	0.75713	0.19785		0.151	0.8918	0.1737		0.79328	0.1638	0.20727
0.4924	0.62379	0.50777		0.2707	0.081656	0.35803		0.17973	0.66598	0.28798
0.00012025	0.35963	0.31292		0.67715	0.5133	0.38778		0.27228	0.39765	0.42832
0.21743	0.14481	0.28947		0.4853	0.23331	0.32771		0.2623	0.38406	0.13365
0.3516	0.85065	0.037347		0.026666	0.18135	0.28189		0.23921	0.79358	0.16141
0.029339	0.70352	0.51541		0.54155	0.52816	0.17937		0.10266	0.079312	0.067439
0.35067	0.65164	0.31951		0.47464	0.79714	0.33921		0.7173	0.17838	0.36071
0.43343	0.2566	0.27816		0.22677	0.3463	0.11321		0.53919	0.14539	0.40732
0.36372	0.3563	0.49852		0.062689	0.57626	0.09086		0.12592	0.32399	0.24817
0.92006	0.064658	0.1966		0.85101	0.11028	0.19923		0.50577	0.5209	0.20278
0.18294	0.82425	0.34892		0.04218	0.38183	0.27719		0.29489	0.055385	0.26809
0.095612	0.78298	0.4494		0.38685	0.02975	0.38172		0.092869	0.5395	0.35483
0.29765	0.43946	0.30852		0.28281	0.15102	0.3707		0.33624	0.25769	0.43535
0.58851	0.083827	0.30417		0.3651	0.45782	0.31213		0.016081	0.28457	0.25708
0.22132	0.48621	0.30139		0.64201	0.5491	0.22575		0.37135	0.23072	0.43818
0.2932	0.065997	0.39083		0.53383	0.16246	0.36325		0.30625	0.18722	0.45258
0.69967	0.65271	0.33363		0.61238	0.45498	0.23762		0.24364	0.19445	0.33314
1.0292	0.60909	0.41641		0.51807	0.45652	0.2143		0.22975	0.21042	0.52326
0.73475	0.34599	0.32319		0.47452	0.13874	0.12335		0.49021	0.45689	0.26518
0.9911	0.34396	0.19306		0.17858	0.438	0.18259		0.047715	0.17686	0.38555
0.53612	0.43343	0.54242		0.48657	0.083664	0.16767		0.2662	0.48094	0.48567
0.38079	0.60237	0.076644		0.78921	0.23286	0.36409		0.043485	0.055668	0.18504
0.054339	0.39284	0.1439		0.26551	0.65069	0.152		0.21225	0.10609	0.35408
0.33124	0.48044	0.34974		0.31636	0.97074	0.12144		0.48615	0.41165	0.3721
0.10995	0.5197	0.32165		0.33095	0.55131	0.23381		0.48662	0.33146	0.41908
0.17957	0.3972	0.21702		0.55257	0.67319	0.31807		0.22714	0.065602	0.42079
0.4772	0.69351	0.39525		0.52669	0.91616	0.39431		0.31026	0.2805	0.37359
0.41578	0.15791	0.37335		0.15912	0.11271	0.31655		0.29376	0.011185	0.21666
0.47655	0.26495	0.29161		0.25982	0.41824	0.24842		0.6436	0.12663	0.43213
0.081516	0.000533	0.36354		0.07312	0.24719	0.18611		0.048865	0.42317	0.47937
0.0053459	0.54507	0.14654		0.12648	0.34634	0.5782		0.15268	0.29492	0.30659
0.18138	0.35506	0.21391		0.85685	0.32631	0.42431		0.025071	0.6656	0.45536
0.18091	0.68354	0.28284		0.085069	0.6347	0.38011		0.21636	0.36856	0.45005
0.067325	0.89082	0.18441		0.31049	0.68506	0.13058		0.19892	0.17571	0.40928
0.40879	0.22144	0.2885		0.11601	0.18754	0.57927		0.0084167	0.41997	0.33972
0.89375	0.54574	0.31409		0.37523	0.43027	0.2499		0.39599	0.57763	0.29981
0.093714	0.70536	0.25495		0.12629	0.17378	0.43135		0.1286	0.8214	0.16709
0.015102	0.24653	0.4413		0.17256	0.090296	0.30139		0.24408	0.70754	0.22745
0.039869	0.095004	0.25543		0.26953	0.21378	0.24186		0.082493	0.093001	0.18541
0.10878	0.36597	0.4394		0.42014	0.46877	0.31513		0.085296	0.26688	0.17951
0.86256	0.63488	0.32814		0.20431	0.51325	0.1403		0.77584	0.12941	0.24505
0.22233	0.26107	0.55707		0.45324	0.55289	0.24501		0.10835	0.7117	0.25141
0.56385	0.5202	0.52036		0.0077636	0.72206	0.34055		0.6839	0.16231	0.40997
0.51003	0.58273	0.44986		0.26424	0.46623	0.42566		0.8389	0.031074	0.53672
1.0161	0.31798	0.41153		0.19935	0.25209	0.23369		0.35179	0.49668	0.40699
0.062082	0.052454	0.11245		0.39739	0.61643	0.43286		0.7775	0.19825	0.44919
0.20536	0.58717	0.33033		0.82629	0.15251	0.21528		0.048161	0.88629	0.29165
0.52506	0.40833	0.44741		0.56608	0.1899	0.5375		0.25092	0.014736	0.47777
0.14624	0.64432	0.34261		0.31329	0.51403	0.31744		0.63616	0.19118	0.24591
0.51534	0.35793	0.28556		0.53098	0.51778	0.24285		0.092949	0.42762	0.21596
0.69365	0.058907	0.31713		0.8094	0.29204	0.29467		0.61048	0.054825	0.38247
0.29487	0.3966	0.17155		0.13192	0.70136	0.39795		0.64789	0.4974	0.1727
0.35454	0.17944	0.41198		0.10682	0.34939	0.34218		0.49613	0.26467	0.39142
0.02104	0.33926	0.098855		0.7072	0.073198	0.61321		0.33243	0.6311	0.22382
0.29022	0.27596	0.26979		0.078284	0.10826	0.35785		0.87907	0.44544	0.47875
0.41232	0.18201	0.30265		0.099071	0.79621	0.27435		0.010825	0.5525	0.34133
0.36596	0.076696	0.30064		0.040474	0.63313	0.3287		0.36606	0.69726	0.44835
0.60323	0.52046	0.20401		0.026936	0.69966	0.27094		0.38204	0.21016	0.17123
0.29617	0.61234	0.28744		0.22569	0.53657	0.17757		0.40184	0.26485	0.38458
0.19267	0.012345	0.14606		0.80595	0.063527	0.44821		0.07644	0.60527	0.42806
0.2352	0.41702	0.44357		0.74318	0.30894	0.35103		0.13665	0.38235	0.57795
0.35857	0.39587	0.31665		0.62423	0.20555	0.44294		0.045322	0.95249	0.30542
0.40803	0.53655	0.27504		0.48314	0.16945	0.41977		0.47521	0.41593	0.45788
0.30182	0.50761	0.55896		0.011145	0.14928	0.51207		0.43679	0.44594	0.18705
0.19977	0.6543	0.55229		0.2799	0.52124	0.14821		0.64369	0.3888	0.34707
0.06243	0.91134	0.36674		0.14773	0.96527	0.44205		0.26558	0.54067	0.22244
0.15724	0.24233	0.27344		0.52237	0.31268	0.25841		0.2526	0.3152	0.46604
0.62519	0.52026	0.14945		0.39155	0.18278	0.24182		0.28473	0.12387	0.34806
0.1305	0.017524	0.44724		0.039653	0.63308	0.40528		0.039634	0.64286	0.44585
0.36284	0.573	0.43811		0.46946	0.13228	0.36735		0.10542	0.06829	0.32704
0.50348	0.3203	0.33453		0.46233	0.49247	0.50318		0.84258	0.17808	0.44561
0.48164	0.32505	0.1707		0.50868	0.42579	0.34362		0.6981	0.29067	0.41144
0.020526	0.48792	0.3568		0.70891	0.48691	0.38051		0.0079784	0.77032	0.27685
0.3886	0.82745	0.38124		0.32723	0.21429	0.51682		0.48949	0.29337	0.24291
0.42083	0.50057	0.35575		0.067557	0.75084	0.28166		0.39354	0.66303	0.35087
0.51774	0.065302	0.25891		0.29294	0.13375	0.47486		0.20066	0.13251	0.34741
0.25133	0.75344	0.29887		0.60907	0.65859	0.19451		0.78371	0.35236	0.58719
0.53877	0.40866	0.52289		0.62552	0.098316	0.27697		0.79463	0.13178	0.093656
0.14893	0.35234	0.29068		0.126	0.059885	0.10414		0.025513	0.23688	0.41539
0.023288	0.13051	0.18545		0.49384	0.30201	0.16122		0.75139	0.057623	0.33166
0.59178	0.18138	0.35703		0.52709	0.64252	0.3576		0.66243	0.076957	0.23737
0.39115	0.61714	0.3129		0.019034	0.28351	0.32433		0.14857	0.64138	0.1839
0.10451	0.55412	0.47273		0.52934	0.15198	0.34336		0.19916	0.33276	0.19971
0.40695	0.62897	0.5046		0.14147	0.41737	0.38711		0.012258	0.5451	0.16946
0.52048	0.34481	0.24476		0.49977	0.00045537	0.41571		0.17883	0.82156	0.29378
0.81667	0.18758	0.39726		0.35526	0.031485	0.41637		0.20475	0.16338	0.14738
0.14614	0.70512	0.37062		0.58311	0.58365	0.48942		0.74343	0.30811	0.38653
0.20862	0.29622	0.42337		0.65646	0.41725	0.34468		0.74761	0.05737	0.32472
0.62793	0.10521	0.45046		0.5836	0.17931	0.46268		0.1181	0.19881	0.45521
0.36994	0.40221	0.32153		0.4908	0.5644	0.29466		0.47584	0.54112	0.43892
0.35244	0.029354	0.27517		0.53053	0.54802	0.21691		0.47407	0.13491	0.37781
0.67383	0.53043	0.34286		0.56914	0.080082	0.38781		0.13523	0.62201	0.44393
0.87519	0.39379	0.29611		0.74095	0.55269	0.20822		0.42893	0.31693	0.39415
0.73317	0.34249	0.34993		0.2676	0.41601	0.24622		0.20528	0.22333	0.34103
0.17805	0.19523	0.13612		0.78651	0.033686	0.45886		0.43968	0.21113	0.30819
0.81563	0.32793	0.41532		0.63699	0.22704	0.27026		0.30583	0.046804	0.17425
0.38513	0.24324	0.30771		0.49317	0.67714	0.35896		0.30621	0.25298	0.27817
0.42978	0.37645	0.2757		0.27796	0.86647	0.30289		0.22695	0.21322	0.38277
0.048029	0.43994	0.35318		0.3625	0.59418	0.31459		0.45243	0.7574	0.38735
0.27354	0.45642	0.25369		0.75693	0.36267	0.3318		0.19173	0.11799	0.41258
0.74719	0.22238	0.34406		0.31018	0.72119	0.28321		0.12542	0.24789	0.32515
0.071691	0.44212	0.36169		0.10002	0.1055	0.33507		0.0075761	0.33957	0.35581
0.017283	0.30744	0.16198		0.21849	0.37988	0.36809		0.21206	0.15561	0.38252
0.33085	0.70221	0.33576		0.36221	0.024616	0.246		0.44369	0.22162	0.37072
0.2356	0.13596	0.37013		0.09946	0.30796	0.47978		0.36459	0.35873	0.47012
0.58885	0.12452	0.21502		0.88887	0.34047	0.34588		0.18494	0.12086	0.48182
0.17518	0.051072	0.44889		0.093064	0.64897	0.32177		0.41264	0.19416	0.39014
0.3864	0.70536	0.34053		0.25302	0.5404	0.48829		0.37155	0.028175	0.312
0.13641	0.29871	0.16416		0.16058	0.23055	0.49052		0.78019	0.17373	0.16648
0.30614	0.46572	0.30064		0.34471	0.22748	0.21883		0.11625	0.27054	0.37912
0.13666	0.59545	0.29251		0.20377	0.11532	0.35432		0.22162	0.29184	0.42397
0.38651	0.43736	0.24866		0.33802	0.10445	0.18919		0.10798	0.72513	0.19476
0.86192	0.091702	0.21793		0.41098	0.31118	0.47332		0.30961	0.50893	0.54757
0.1687	0.66318	0.37767		0.067157	0.33772	0.52855		0.17494	0.28902	0.48316
0.0089711	0.026976	0.3362		0.36935	0.42494	0.30891		0.10855	0.45355	0.47484
0.015469	0.19827	0.53201		0.15122	0.76302	0.29303		0.39473	0.63006	0.47403
0.14262	0.31158	0.36509		0.15633	0.45668	0.40044		0.051061	0.86001	0.22337
0.72547	0.60223	0.34601		0.046307	0.35009	0.52977		0.16171	0.61281	0.1743
0.15757	0.1255	0.44019		0.52893	0.63034	0.47069		0.17272	0.033928	0.28833
0.54783	0.44016	0.28552		0.79564	0.00083625	0.37876		0.080201	0.31748	0.29335
0.43227	0.31396	0.34823		0.50254	0.25807	0.41215		0.6632	0.18417	0.12767
0.74332	0.36466	0.2242		0.41562	0.48812	0.37571		0.057088	0.74564	0.3897
0.12997	0.086044	0.23901		0.51421	0.56891	0.33094		0.88573	0.57587	0.15424
0.30754	0.61664	0.27304		0.70013	0.1742	0.26031		0.85329	0.038184	0.44089
0.5698	0.51977	0.12933		0.18326	0.4816	0.25852		0.43334	0.48959	0.29383
0.68951	0.27358	0.42786		0.83164	0.068895	0.20846		0.73278	0.12396	0.56802
0.63362	0.0094913	0.34694		0.2363	0.97297	0.24279		0.16474	0.90603	0.45274
0.236	0.43457	0.3374		0.1471	0.072695	0.24104		0.44132	0.032998	0.14564
0.13786	0.13765	0.25137		0.010466	0.59104	0.52622		0.64575	0.3319	0.29891
0.096192	0.52473	0.088083		0.094277	0.51587	0.48973		0.063647	0.36921	0.32917
0.23816	0.042685	0.30067		0.01889	0.78455	0.40412		0.55538	0.036422	0.21882
0.38199	0.020531	0.50734		0.38045	0.57756	0.21545		0.39979	0.57074	0.45274
0.31455	0.0058439	0.16873		0.81712	0.1258	0.30294		0.47235	0.28254	0.46457
0.41838	0.59796	0.31388		0.69418	0.29264	0.33109		0.51972	0.53358	0.38038
0.42829	0.29828	0.36313		0.48642	0.0024841	0.18948		0.57158	0.45669	0.1736
0.19973	0.088577	0.13474		0.59179	0.33009	0.2969		0.15637	0.48969	0.13354
0.31825	0.48383	0.46122		0.074309	0.10062	0.23145		0.30695	0.58583	0.25114
0.22773	0.30067	0.33995		0.017505	0.65033	0.25385		0.21833	0.31724	0.39183
0.49641	0.59136	0.18917		0.4582	0.6442	0.50019		0.56057	0.33554	0.34838
0.26593	0.57992	0.44303		0.58187	0.16321	0.3376		0.35753	0.71174	0.45596
0.2887	0.73732	0.29294		0.33671	0.17212	0.45697		0.26032	0.38507	0.27025
0.23691	0.61467	0.30483		0.006964	0.54387	0.38201		0.093404	0.84216	0.093698
0.031248	0.32385	0.22341		0.37248	0.20142	0.30795		0.49994	0.56308	0.56529
0.74609	0.48747	0.4012		0.36525	0.57466	0.25608		0.56845	0.53561	0.47506
0.068316	0.10268	0.45358		0.60237	0.41895	0.45248		0.54913	0.54487	0.13036
0.50703	0.46067	0.39447		0.77726	0.23719	0.13457		0.38921	0.71964	0.29995
0.43764	0.22688	0.32727		0.53465	0.18834	0.25316		0.25659	0.36286	0.40151
0.4599	0.31795	0.29329		0.30751	0.83876	0.27859		0.39201	0.40729	0.21041
0.1949	0.52355	0.25604		0.13147	0.77036	0.41837		0.013858	0.75725	0.4006
0.34393	0.60018	0.33463		0.069105	0.17425	0.26777		0.040105	0.22016	0.17886
0.47935	0.49826	0.2114		0.65971	0.57251	0.29571		0.7752	0.40291	0.30893
0.43343	0.12003	0.46061		0.50989	0.028931	0.39244		0.71404	0.40477	0.46304
0.16879	0.61972	0.42876		0.20845	0.15436	0.2226		0.083604	0.62061	0.40666
0.52429	0.3682	0.26436		0.4413	0.29132	0.44539		0.46639	0.29904	0.21206
0.25881	0.37779	0.38787		0.27733	0.56379	0.34927		0.40977	0.53697	0.39759
0.15687	0.054881	0.2323		0.058899	0.38498	0.37087		0.36199	0.039221	0.48532
0.49559	0.29905	0.26643		0.013026	0.34982	0.24187		0.71207	0.14494	0.36249
0.27024	0.61692	0.26565		0.18778	0.10134	0.25089		0.54006	0.17234	0.54955
0.13353	0.76542	0.20419		0.25936	0.34258	0.47664		0.04641	0.23116	0.35656
0.58679	0.28283	0.30171		0.41864	0.12431	0.21689		0.66743	0.064137	0.59317
0.48696	0.23518	0.31398		0.43877	0.034288	0.4661		0.58111	0.19468	0.25822
0.89352	0.090695	0.30707		0.36719	0.6936	0.34084		0.072331	0.76833	0.099963
0.38548	0.59083	0.36069		0.53034	0.31134	0.51188		0.14947	0.34541	0.29096
0.18988	0.64306	0.38125		0.8729	0.30955	0.31991		0.064996	0.55675	0.37025
0.45958	0.25692	0.23952		0.2864	0.39106	0.30157		0.27818	0.60445	0.39012
0.63192	0.071589	0.34375		0.30139	0.40301	0.19457		0.12017	0.13577	0.41073
0.21429	0.36507	0.43977		0.36388	0.15327	0.4734		0.48888	0.35658	0.14899
0.26431	0.26244	0.28231		0.60043	0.53926	0.22107		0.68454	0.27414	0.34471
0.61229	0.47603	0.38636		0.62031	0.31623	0.21545		0.042446	0.17677	0.15467
0.63088	0.24145	0.36947		0.65988	0.039678	0.087155		0.58295	0.46823	0.43657
0.048282	0.19199	0.23262		0.38818	0.12137	0.31245		0.44436	0.055488	0.42109
0.66259	0.46075	0.23337		0.80538	0.27057	0.29998		0.097368	0.6695	0.1293
0.40897	0.14579	0.3985		0.46583	0.52218	0.2309		0.14287	0.49192	0.25574
0.35298	0.51035	0.29146		0.20433	0.75531	0.5034		0.54314	0.29027	0.35696
0.17644	0.3072	0.29138		0.26629	0.6066	0.29237		0.24904	0.20259	0.15322
0.12125	0.5878	0.29618		0.78119	0.21361	0.53581		0.26339	0.011553	0.41111
0.90861	0.39777	0.24001		0.89711	0.091339	0.54139		0.49658	0.00056407	0.36655
0.014519	0.31561	0.40456		0.31623	0.66277	0.43856		0.20196	0.35969	0.1625
0.18829	0.2496	0.33265		0.13828	0.16339	0.32871		0.34518	0.47828	0.35947
0.094243	0.64254	0.2183		0.39844	0.3826	0.49167		0.037395	0.039138	0.46
0.29988	0.12942	0.34041		0.63891	0.2374	0.38082		0.22868	0.44257	0.37212
0.7101	0.16502	0.29423		0.17559	0.52572	0.18527		0.082785	0.41917	0.40605
0.2822	0.10543	0.22638		0.23654	0.59158	0.37099		0.29061	0.17273	0.25302
0.13329	0.38149	0.22409		0.0026067	0.50624	0.59706		0.50215	0.27923	0.17071
0.14862	0.31803	0.30014		0.09807	0.26288	0.47688		0.51289	0.21213	0.24711
0.36665	0.41017	0.40447		0.29042	0.041628	0.3735		0.36402	0.17466	0.4978
0.096124	0.48379	0.29833		0.18755	0.039987	0.16837		0.35002	0.18421	0.32481
0.46979	0.41453	0.14908		0.35073	0.11631	0.26243		0.19799	0.077413	0.37854
0.76444	0.0034573	0.22261		0.27382	0.50595	0.25795		0.6501	0.18726	0.39631
0.059898	0.76223	0.36969		0.020623	0.43747	0.36818		0.067624	0.48628	0.23977
0.012918	0.023028	0.28982		0.33378	0.52637	0.25578		0.038775	0.30008	0.29757
0.0055494	0.21884	0.29056		0.2313	0.82641	0.14154		0.10739	0.7319	0.50138
0.15988	0.41201	0.38995		0.15275	0.71111	0.4052		0.31647	0.5936	0.4439
0.89305	0.61098	0.17068		0.079509	0.30828	0.40043		0.15873	0.51942	0.25108
0.19173	0.091674	0.33957		0.50551	0.62917	0.42025		0.35878	0.48019	0.55912
0.77455	0.60086	0.26704		0.70756	0.078275	0.47952		0.3824	0.5591	0.42367
0.32304	0.090131	0.26288		0.13457	0.12461	0.26709		0.070496	0.68931	0.37341
0.74242	0.36497	0.21699		0.45425	0.43971	0.15765		0.18399	0.002667	0.34554
0.00075902	0.02412	0.48499		0.4624	0.55035	0.17816		0.03188	0.39307	0.43866
0.30792	0.61777	0.3642		0.78962	0.15102	0.49497		0.5329	0.49486	0.27792
0.54383	0.42618	0.080449		0.037789	0.43317	0.095484		0.047985	0.73697	0.30187
0.10346	0.42149	0.12952		0.13102	0.30766	0.44393		0.70133	0.67684	0.3908
0.2745	0.20436	0.219		0.72562	0.19672	0.25572		0.73611	0.00065531	0.50279
0.43513	0.0097094	0.49225		0.081493	0.87523	0.41862		0.5709	0.55692	0.40131
0.16857	0.37418	0.1224		0.060101	0.14709	0.31126		0.7484	0.42458	0.17619
0.17362	0.15847	0.26597		0.17935	0.88135	0.17925		0.14177	0.96837	0.29602
0.056066	0.64508	0.2088		0.088197	0.38983	0.2372		0.33253	0.0060856	0.33928
0.25786	0.10097	0.29649		0.14748	0.86081	0.33355		0.89861	0.32537	0.22069
0.42204	0.42231	0.37315		0.51961	0.67983	0.32717		0.1965	0.41839	0.4462
0.40193	0.057931	0.27952		0.55191	0.41279	0.42208		0.65622	0.039887	0.18671
0.33531	0.41288	0.24732		0.44876	0.28365	0.4137		0.53852	0.40621	0.45598
0.45933	0.2438	0.46389		0.47464	0.088245	0.42728		0.76321	0.375	0.2445
0.25339	0.0037467	0.35494		0.6388	0.5339	0.39402		0.50918	0.37182	0.37978
0.10224	0.57803	0.43674		0.098022	0.4196	0.14939		0.13944	0.45369	0.42254
0.16741	0.37912	0.31091		0.027247	0.96573	0.27338		0.4442	0.46223	0.45142
0.38616	0.66591	0.36463		0.47256	0.84022	0.33116		0.25634	0.38227	0.52699
0.0019947	0.39491	0.34983		0.43371	0.14133	0.31533		0.45242	0.3029	0.58004
0.28602	0.69368	0.29517		0.44425	0.33224	0.10628		0.44855	0.5801	0.21473
0.2149	0.62679	0.34469		0.10219	0.7651	0.44582		0.30222	0.22989	0.54946
0.20122	0.42748	0.17727		0.31805	0.32455	0.38091		0.2513	0.70661	0.39586
0.74848	0.4991	0.24287		0.49956	0.5849	0.25268		0.46261	0.71818	0.33481
0.33327	0.10162	0.34216		0.77014	0.62704	0.37698		0.78672	0.21717	0.45883
0.31419	0.47327	0.30333		0.49328	0.52296	0.35811		0.55448	0.59646	0.28226
0.34797	0.25492	0.23042		0.34103	0.29878	0.49628		0.30244	0.57157	0.17243
0.45762	0.29645	0.16022		0.016126	0.6545	0.3263		0.36172	0.59277	0.18331
0.040039	0.58024	0.27888		0.69621	0.22593	0.51977		0.10131	0.88711	0.34485
0.53344	0.78064	0.45971		0.17138	0.87591	0.44003		0.078026	0.11364	0.51042
0.5934	0.6004	0.32763		0.29981	0.1301	0.32929		0.42691	0.63842	0.17985
0.59075	0.19507	0.33969		0.50053	0.72356	0.38791		0.039014	0.6187	0.44455
0.15879	0.53576	0.28593		0.71043	0.091357	0.24861		0.65897	0.39485	0.27933
0.6562	0.18172	0.48088		0.047552	0.024499	0.3788		0.48005	0.056938	0.43098
0.26897	0.41316	0.49671		0.59496	0.29965	0.31411		0.90357	0.13845	0.42728
0.27389	0.021288	0.33801		0.41977	0.64753	0.34261		0.66641	0.29664	0.29724
0.45663	0.41637	0.44643		0.059512	0.17505	0.17412		0.29505	0.27053	0.30634
0.025423	0.52357	0.31312		0.22573	0.37054	0.33843		0.54801	0.19199	0.16327
0.56071	0.52862	0.13831		0.19465	0.060452	0.45982		0.59724	0.22168	0.37697
0.64437	0.33223	0.15101		0.21558	0.39477	0.19999		0.26611	0.73747	0.34691
0.29377	0.21773	0.43757		0.55904	0.063854	0.42188		0.20532	0.29116	0.19339
0.63636	0.23286	0.47788		0.42795	0.0080188	0.34317		0.0056748	0.35071	0.20462
0.057506	0.76959	0.20669		0.22706	0.75125	0.45581		0.26706	0.45681	0.31985
0.20843	0.48881	0.3451		0.34022	0.30126	0.32165		0.069236	0.26678	0.19843
0.21348	0.39502	0.45168		0.57348	0.51343	0.22145		0.61957	0.36665	0.29178
0.59805	0.10999	0.44092		0.52834	0.40543	0.3052		0.59127	0.11997	0.16527
0.10817	0.21603	0.42339		0.18412	0.39401	0.42932		0.28762	0.27428	0.2856
0.2517	0.47689	0.31401		0.42168	0.016937	0.3905		0.86085	0.16377	0.27045
0.76114	0.38706	0.35663		0.54572	0.3417	0.48967		0.42328	0.097272	0.21763
0.10085	0.14482	0.28836		0.55724	0.13123	0.19217		0.14726	0.76579	0.30209
0.5633	0.5832	0.14367		0.68795	0.010787	0.16036		0.28418	0.50056	0.34524
0.27925	0.048057	0.23135		0.22822	0.098841	0.32497		0.65126	0.16979	0.29341
0.28606	0.36145	0.20523		0.54158	0.34383	0.45245		0.17675	0.29897	0.55165
0.094706	0.036449	0.18324		0.32623	0.66575	0.36182		0.27192	0.088911	0.30281
0.10472	0.58988	0.39383		0.1502	0.87657	0.28961		0.53683	0.075797	0.36107
1.046	0.4123	0.22607		0.35145	0.54104	0.40458		0.16066	0.55632	0.50712
0.056459	0.29427	0.29823		0.72574	0.21483	0.43532		0.38883	0.58138	0.27421
0.37362	0.26528	0.3388		0.78686	0.045168	0.30651		0.112	0.049709	0.12707
0.17614	0.68663	0.5878		0.33921	0.56334	0.34543		0.18469	0.41852	0.2973
0.3178	0.19052	0.27862		0.10484	0.21817	0.22177		0.17206	0.5599	0.3653
0.71483	0.36519	0.26664		0.4668	0.37548	0.41585		0.46836	0.14144	0.4197
0.32929	0.2109	0.25934		0.056812	0.0079252	0.15261		0.54629	0.3898	0.31572
0.17459	0.082388	0.60877		0.042798	0.11877	0.4687		0.6197	0.16803	0.12506
0.13855	0.4189	0.26478		0.61396	0.14042	0.41802		0.34698	0.10565	0.44708
0.39781	0.51458	0.31613		0.10224	0.42942	0.44276		0.50259	0.29821	0.2484
[truncated: 5,763 more rows]

## Sheet: Nck_Fig1F
	Es = 8, Ens = 0.4				Es = 8, Ens = 0.45				Es = 8, Ens = 0.5
dx_norm	dy_norm	dz_norm		dx_norm	dy_norm	dz_norm		dx_norm	dy_norm	dz_norm
0.63383	0.13702	0.66274		0.17899	0.46352	0.6218		0.11016	0.24898	0.26046
0.083701	0.089522	1.2284		0.61298	0.24345	0.40381		0.61041	0.55992	0.31976
0.27207	0.41704	0.86715		0.16866	0.30079	0.61488		0.8149	0.087951	0.40823
0.29185	0.58046	0.33879		0.15875	0.79613	0.8956		0.068029	0.47249	0.5217
0.18087	0.20293	0.90718		0.023082	0.48564	0.36822		0.044185	0.531	0.74227
0.17979	0.24845	0.9418		0.42807	0.15221	1.2329		0.042327	0.063253	0.87376
0.30964	0.060213	1.1602		0.15593	0.58976	0.6628		0.69403	0.13826	0.35184
0.091526	0.38504	0.66752		0.31172	0.10327	0.44337		0.31115	0.3015	0.63804
0.29299	0.69356	0.32964		0.034639	0.055443	0.57914		0.19976	0.32205	0.79377
0.59185	0.10568	0.61775		0.054317	0.78127	0.75086		0.32931	0.41071	0.47439
0.29258	0.16355	0.8986		0.069043	0.38808	1.0815		0.44711	0.13392	0.78365
0.47109	0.41715	0.77856		0.063287	0.59916	0.29032		0.041256	0.62037	0.33407
0.27899	0.081358	0.50208		0.71895	0.19457	0.78343		0.90319	0.1051	0.55533
0.34238	0.15463	0.99648		0.49836	0.26042	0.60365		0.22358	0.57447	1.2999
0.57164	0.025339	0.76649		0.36236	0.07364	0.71071		0.33552	0.2805	1.6431
0.085456	0.46141	1.3107		0.38935	0.42723	0.55784		0.22976	0.23203	0.38559
0.14505	0.090049	0.47057		0.31728	0.23058	1.2976		0.95789	0.096221	0.91537
0.53917	0.21959	1.1937		0.24835	0.079467	0.36616		0.0085804	0.44306	0.96438
0.35847	0.058136	0.63442		0.42113	0.12329	1.4566		0.76876	0.098446	0.52935
0.41619	0.25759	1.7043		0.29266	0.20231	1.0962		0.30824	0.39681	1.0542
0.59346	0.19208	0.46448		0.21553	0.0029421	0.38758		0.49357	0.14175	1.5806
0.38106	0.4583	0.34976		0.16337	0.30854	0.86586		0.54291	0.058124	0.42916
0.092923	0.15839	0.73631		0.74278	0.054489	0.443		0.0037398	0.73127	1.1076
0.49426	0.54599	0.82416		0.48492	0.3193	0.80803		0.036225	0.16239	0.86213
0.15923	0.67683	0.54274		0.5753	0.51217	0.98472		0.072237	0.4632	0.1373
0.058127	0.40092	0.70772		0.75046	0.09958	0.4601		0.20496	0.37588	1.4911
0.62287	0.28732	1.0859		0.5075	0.4642	0.30003		0.017492	0.056332	1.222
0.32858	0.021963	0.93144		0.26819	0.46503	0.46562		0.33224	0.075632	0.16009
0.22943	0.20474	0.83483		0.085762	0.22798	0.69874		0.10586	0.75681	0.82804
0.044719	0.27206	1.5504		0.076615	0.77154	0.41911		0.13918	0.55	0.36153
0.35947	0.094305	0.73839		0.26825	0.085921	0.56043		0.48443	0.19739	0.31604
0.051927	0.11876	0.35316		0.0068071	0.55834	0.27815		0.012814	0.58586	0.9527
0.074816	0.59306	0.39212		0.03803	0.069878	0.567		0.15228	0.31667	0.41101
0.041236	0.3583	0.21097		0.052832	0.51276	0.72583		0.51545	0.28547	1.3092
0.6612	0.50032	0.6422		0.075984	0.37099	0.65638		0.13739	0.70326	0.38261
0.36505	0.65595	0.73394		0.0019854	0.0063552	0.84673		0.31112	0.61921	0.54179
0.18801	0.045987	0.34172		0.21493	0.54269	0.17592		0.022504	0.82665	0.62229
0.50507	0.29004	1.0848		0.17043	0.5454	0.55165		0.25978	0.50457	0.79002
0.034246	0.665	1.0001		0.71144	0.16281	0.84257		0.75886	0.12883	0.48514
0.10761	0.61377	0.57075		0.47835	0.11362	0.37749		0.53724	0.25704	0.4067
0.25741	0.83238	0.32971		0.29897	0.41851	0.67021		0.20642	0.63095	0.8054
0.42067	0.42289	1.1827		0.19994	0.50466	1.1581		0.069699	0.14244	0.56326
0.15762	0.61453	0.16896		0.023989	0.20475	0.89499		0.13386	0.10532	1.5337
0.24562	0.34049	0.5136		0.29002	0.24109	1.5642		0.55824	0.51719	1.1176
0.071009	0.41476	0.59618		0.73633	0.29709	0.28796		0.58339	0.43156	0.57827
0.10866	0.33098	0.64413		0.12963	0.75803	0.88909		0.61746	0.3471	0.92452
0.2402	0.16731	0.88695		0.66808	0.11641	0.56128		0.040354	0.17475	0.71378
0.35608	0.51092	0.69697		0.64278	0.041358	0.64436		0.59159	0.0087636	0.69812
0.21837	0.028605	0.91024		0.51625	0.56549	0.18402		0.7082	0.16376	0.21954
0.068639	0.33404	1.1201		0.77411	0.61226	0.6017		0.34217	0.095395	1.5217
0.12557	0.4678	1.423		0.65407	0.14823	0.80262		0.12345	0.90496	0.54806
0.45768	0.22626	0.29891		0.087474	0.57186	0.57089		0.7789	0.32755	0.83984
0.29469	0.65762	0.87561		0.16391	0.024742	0.76083		0.30511	0.60273	0.75845
0.16765	0.34421	1.0288		0.46976	0.093597	0.94433		0.78515	0.043161	0.25077
0.25509	0.5569	0.38472		0.42076	0.66146	0.66075		0.50763	0.30505	0.40874
0.17048	0.1057	1.0186		0.33333	0.039526	0.33077		0.75151	0.39	0.92795
0.0074352	0.75775	1.0612		0.00075414	0.35568	0.23237		0.094604	0.53542	1.309
0.50617	0.31969	0.33799		0.27528	0.26424	0.89736		0.017211	0.5982	0.42157
0.40208	0.2225	0.48934		0.040011	0.18258	0.69149		0.56251	0.59669	0.53537
0.41786	0.22962	0.65396		0.078442	0.68927	0.69464		0.010161	0.18239	0.29961
0.34093	0.31487	0.54756		0.47242	0.033251	1.057		0.71436	0.22655	0.90765
0.51082	0.47977	0.60975		0.14522	0.86535	0.48128		0.19874	0.22897	0.23508
0.16709	0.46062	0.58442		0.095313	0.12345	0.44581		0.086963	0.53158	1.2003
0.43943	0.08802	0.7213		0.29727	0.15819	0.566		0.41784	0.011124	0.9984
0.017202	0.11677	0.59782		0.12687	0.14975	1.1826		0.46229	0.42178	0.56405
0.011909	0.58734	0.57254		0.061212	0.44568	1.0127		0.14055	0.37346	1.04
0.28161	0.72516	0.56027		0.27853	0.64775	0.71667		0.866	0.069238	0.63966
0.72755	0.3299	0.78534		0.11448	0.63384	1.3613		0.77837	0.12354	0.95004
0.24363	0.36852	0.31368		0.097397	0.21533	1.027		0.20939	0.039112	0.70112
0.51384	0.077937	0.95848		0.15761	0.58921	0.84498		0.45514	0.47686	0.56496
0.13778	0.15318	1.1111		0.59329	0.28238	0.93414		0.33117	0.39931	0.43712
0.19966	0.51723	0.33359		0.52842	0.48742	0.32666		0.10771	0.49373	0.6201
0.051932	0.26367	0.22489		0.5545	0.42207	0.73226		0.20043	0.20209	1.3027
0.1081	0.44123	1.2305		0.81164	0.07634	0.58281		0.20757	0.12727	0.33403
0.80376	0.30153	0.71891		0.067203	0.86481	0.82244		0.044823	0.053956	1.0879
0.63867	0.065777	0.35762		0.40622	0.03612	0.2525		0.1611	0.14995	0.80194
0.79722	0.42244	0.9834		0.51933	0.040625	0.5934		0.35806	0.18441	0.95173
0.15289	0.60001	0.87119		0.059694	0.14946	0.24831		0.58096	0.37478	1.0837
0.37873	1.0247	0.71671		0.2227	0.021819	0.68475		0.28246	0.18839	1.195
0.51549	0.30512	0.76872		0.13226	0.25899	0.75198		0.15823	0.70909	0.21875
0.3539	0.16928	0.72271		0.51926	0.47685	0.96716		0.38632	0.14606	0.82361
0.046593	0.043817	0.79258		0.78465	0.058532	0.72724		0.17017	0.041625	1.3514
0.18605	0.75485	0.3759		0.096084	0.25991	0.90605		0.2136	0.5541	0.25668
0.37425	0.39864	0.54781		0.39539	0.39518	0.87029		0.55387	0.25026	0.38384
0.03447	0.2473	0.61495		0.33806	0.20443	0.22245		0.20397	0.73893	0.83863
0.51037	0.27734	0.48664		0.25239	0.55299	0.31688		0.42902	0.40751	0.49953
0.32772	0.37913	0.84343		0.21188	0.49561	1.4304		0.35668	0.032893	1.4314
0.72027	0.031475	0.71566		0.43472	0.11661	0.71627		0.042648	0.035211	0.65758
0.42402	0.17628	0.30736		0.020145	0.30507	0.53593		0.73403	0.50242	0.76011
0.12136	0.35709	1.1772		0.0071324	0.64011	1.0509		0.54996	0.49828	0.81952
0.15447	0.68756	1.1064		0.15669	0.43524	0.96493		0.2723	0.64722	0.93183
0.17381	0.48718	0.28193		0.47009	0.50389	0.39517		0.36792	0.24611	0.35666
0.28908	0.2711	0.6578		0.65896	0.37758	0.59853		0.21294	0.086856	1.0322
0.16647	0.26475	0.94438		0.037681	0.56336	0.5094		0.088052	0.13112	0.7747
0.44808	0.014669	0.35297		0.33945	0.29969	0.90151		0.27863	0.10227	0.9319
0.27579	0.39515	0.7043		0.48689	0.56466	0.82009		0.26132	0.41754	1.1651
0.15796	0.44667	0.93396		0.13491	0.62744	0.89977		0.46185	0.29677	0.52876
0.049165	0.36486	0.55495		0.52271	0.25476	0.47769		0.27209	0.47921	0.4867
0.028711	0.806	0.38455		0.13153	0.47064	0.62576		0.133	0.40954	1.3388
0.20434	0.2326	0.47876		0.3402	0.10104	0.61926		0.075586	0.80331	0.56617
0.83402	0.38133	0.55683		0.51939	0.21589	1.2367		0.12382	0.89304	0.93346
0.072046	0.42368	1.2654		0.6314	0.0093736	0.62237		0.038946	0.46035	0.37027
0.30292	0.49101	1.2657		0.44081	0.20206	1.0347		0.27737	0.75508	1.0589
0.15102	0.5922	1.645		0.38559	0.60209	0.59467		0.59629	0.19372	0.34093
0.15185	0.20441	0.34543		0.021771	0.40874	1.3882		0.39791	0.38281	0.35472
0.49181	0.022398	0.68443		0.28344	0.30277	0.93712		0.46912	0.56909	1.4134
0.27978	0.61654	0.62804		0.22477	0.34917	0.26229		0.63747	0.58688	0.2066
0.73174	0.24236	0.96958		0.28586	0.60687	0.69175		0.49719	0.035856	0.58884
0.21029	0.075716	0.75707		0.19783	0.090475	1.2226		0.17485	0.073882	0.27175
0.39273	0.50386	1.0004		0.061197	0.35376	0.50932		0.50938	0.3248	0.22891
0.84163	0.20216	0.58618		0.082102	0.19053	0.29284		0.44341	0.34385	0.76887
0.13483	0.15082	0.83388		0.36045	0.084993	0.8888		0.2757	0.26925	0.63675
0.62922	0.11248	1.162		0.34815	0.54646	0.99265		0.59224	0.086345	0.7912
0.19659	0.80937	0.59156		0.23533	0.22687	0.30767		0.13443	0.49025	0.80707
0.17034	0.22091	0.76773		0.24241	0.54602	0.64633		0.18786	0.36482	0.4318
0.26423	0.075177	0.42505		0.33573	0.090185	0.83259		0.69827	0.0069649	0.83782
0.23835	0.71157	1.1057		0.74697	0.45799	0.58215		0.16372	0.12512	0.86079
0.27152	0.073602	1.1699		0.30981	0.39221	1.1653		0.66227	0.25963	0.25666
0.38377	0.58611	0.85591		0.10993	0.71709	1.1161		0.25172	0.50653	1.108
0.2148	0.22031	0.3965		0.13671	0.0065234	0.5314		0.2247	0.18405	1.3746
0.47364	0.47639	1.1232		0.21779	0.65254	0.87594		0.31178	0.22743	1.1119
0.30083	0.34968	1.2364		0.1717	0.5173	0.32717		0.098184	0.22831	0.61319
0.4497	1.0233	0.22105		0.64367	0.52813	0.4922		0.25558	0.016709	0.97383
0.23929	0.018501	1.0166		0.61414	0.010567	0.32491		0.56054	0.49825	0.3063
0.031076	0.68357	0.63296		0.091835	0.8359	0.58926		0.37804	0.16671	1.1893
0.5638	0.019932	1.2185		0.47828	0.10316	1.3275		0.63487	0.43761	0.65713
0.33585	0.52975	0.85953		0.56858	0.21656	0.98798		0.74443	0.01049	0.58213
0.14311	0.53769	0.73399		0.15474	0.32551	1.6358		0.51393	0.32027	0.9961
0.49602	0.38935	0.5714		0.13739	0.080016	0.94003		0.23287	0.65119	0.7462
0.15574	0.03933	1.0919		0.69002	0.18017	0.32888		0.090861	0.68131	0.76046
0.39577	0.011617	0.87829		0.021653	0.38747	1.1158		0.11801	0.31049	0.38185
0.46229	0.3975	1.2116		0.14657	0.21202	0.72394		0.7239	0.19965	0.65467
0.14378	0.64258	0.84683		0.41273	0.22028	0.46446		0.43395	0.63077	0.44189
0.051046	0.2438	0.96052		0.78004	0.40493	0.6099		0.52671	0.05293	0.3243
0.17347	0.24013	1.4414		0.2127	0.23431	1.2186		0.42	0.2705	0.57918
0.048244	0.55169	0.7292		0.73657	0.058655	0.50838		0.42315	0.82935	1.1457
0.16854	0.21013	1.2916		0.175	0.41524	1.3755		0.83112	0.051786	0.75326
0.13272	0.45522	0.87107		0.5884	0.027412	0.57486		0.37818	0.19494	0.7568
0.7539	0.42452	0.35586		0.1608	0.40543	0.27532		0.16922	0.20897	0.73591
0.069388	0.20897	0.29793		0.0036911	0.70084	0.3638		0.09224	0.019439	1.0104
0.29461	0.030178	0.87125		0.81134	0.33682	0.44335		0.45386	0.507	0.5919
0.26936	0.47631	0.57186		0.39555	0.70024	0.94165		0.034979	0.7328	0.4143
0.066475	0.20333	0.66536		0.90668	0.31465	0.37759		0.2215	0.48192	0.76113
0.18908	0.16339	0.74355		0.6272	0.092936	1.1655		0.73207	0.22756	0.8195
0.19364	0.2047	0.85652		0.70251	0.07347	0.12002		0.43792	0.49495	1.0054
0.50374	0.55761	0.32874		0.37711	0.28781	1.3498		0.061601	0.76925	0.34704
0.3395	0.10085	0.45338		0.27062	0.068797	0.38816		0.014235	0.72968	0.73757
0.12996	0.6588	0.63851		0.65539	0.55753	0.42904		0.21419	0.081765	0.55205
0.18654	0.14234	0.22533		0.48622	0.029952	0.42698		0.70753	0.34883	0.52247
0.16037	0.60224	0.89876		0.66998	0.31518	0.75365		0.19232	0.13803	1.0959
0.21479	0.067886	0.29157		0.48393	0.41088	0.97946		0.23859	0.56491	1.5312
0.29945	0.32021	1.2063		0.13821	0.30756	1.764		0.48994	0.68554	0.58026
0.035788	0.37179	0.86349		0.41472	0.17398	0.59026		0.23174	0.69253	0.56252
0.17893	0.33609	1.0259		0.71815	0.13446	0.88573		0.63303	0.12019	0.53411
0.26459	0.74431	0.61862		0.36962	0.63491	0.33102		0.47996	0.70843	0.35323
0.12022	0.63228	1.3243		0.18154	0.71374	0.49739		0.083045	0.22086	1.4152
0.0018978	0.59389	0.93541		0.36693	0.41576	1.4397		0.30872	0.76619	0.50963
0.50038	0.48388	0.42002		0.50945	0.30818	1.0181		0.49147	0.64696	0.71482
0.19157	0.52899	0.46792		0.23404	0.34981	0.61519		0.69003	0.36122	1.025
0.62134	0.34942	0.41157		0.20714	0.34336	0.41571		0.37284	0.16254	0.59262
0.07229	0.14022	1.0585		0.4082	0.11766	0.37269		0.56237	0.085782	0.73943
0.38496	0.067564	1.303		0.023043	0.072254	1.2585		0.15357	0.59775	0.80479
0.14432	0.54619	0.79058		0.35062	0.4615	0.72876		0.015542	0.10693	0.63964
0.36736	0.6054	0.6235		0.66147	0.44299	0.25951		0.69075	0.23397	0.85908
0.39407	0.06898	0.17259		0.25783	0.32407	0.8849		0.33374	0.66574	1.0024
0.24091	0.28611	0.60128		0.20164	0.52017	0.88222		0.37446	0.021245	0.39601
0.094602	0.41069	0.10915		0.16683	0.027957	1.4197		0.12046	0.76901	0.40495
0.24682	0.6507	1.2212		0.77584	0.2453	0.53799		0.59967	0.41143	0.53608
0.05867	0.37485	0.45486		0.34211	0.55503	0.9014		0.25223	0.22166	1.8298
0.34346	0.27903	0.45172		0.0052933	0.084453	1.2198		0.46406	0.35528	0.30106
0.042692	0.51715	0.55523		0.095936	0.42804	0.35459		0.27277	0.16841	0.36534
0.49634	0.54348	0.64382		0.38266	0.35553	0.42694		0.67937	0.26642	0.48952
0.16824	0.20275	0.50371		0.48139	0.049221	0.84146		0.029461	0.59469	0.42678
0.0004211	0.25214	0.39573		0.51784	0.17983	0.7027		0.32486	0.80212	0.54099
0.65	0.295	0.33929		0.63151	0.57671	0.70243		0.79455	0.0059893	0.37138
0.15883	0.6477	0.53048		0.49817	0.40658	0.33253		0.32898	0.43475	1.304
0.74914	0.19444	0.50526		0.245	0.24741	0.4916		0.36635	0.61344	0.34245
0.27658	0.099875	1.0259		0.26189	0.099058	1.3788		0.018651	0.25883	0.31834
0.039948	0.4628	0.60358		0.33086	0.17659	0.4957		0.73563	0.19781	1.205
0.25302	0.58267	0.69913		0.35788	0.26955	0.56318		0.087533	0.71455	1.0757
0.12701	0.37712	0.60234		0.014679	0.48928	0.82992		0.30583	0.58638	0.85955
0.2153	0.76292	0.79076		0.58334	0.33697	0.64816		0.90595	0.03228	0.37309
0.21019	0.61312	0.35291		0.62032	0.69412	0.58288		0.3216	0.59821	0.21974
0.2981	0.24687	0.40367		0.16527	0.16583	1.2207		0.35674	0.18371	0.32793
0.23155	0.37779	0.59604		0.044035	0.64212	0.97926		0.42503	0.61779	0.77671
0.27739	0.43188	0.61725		0.75544	0.041687	0.21976		0.50931	0.55465	0.26236
0.019861	0.16435	0.55936		0.75592	0.086904	0.49788		0.46054	0.45481	0.30352
0.038898	0.11583	0.87448		0.039523	0.4271	0.57924		0.25519	0.14668	0.345
0.43539	0.28938	0.84669		0.24948	0.46561	0.16769		0.66821	0.33807	0.62766
0.28615	0.40309	0.64151		0.16174	0.14169	0.35268		0.25339	0.5495	0.35199
0.5042	0.45971	1.1422		0.48307	0.58488	1.084		0.068684	0.030592	1.2048
0.16544	0.52544	0.95418		0.5671	0.33756	0.37621		0.016021	0.62698	1.2794
0.25817	0.78101	1.0293		0.64033	0.4283	0.61747		0.1506	0.90427	0.59341
0.21039	0.47427	1.3415		0.34477	0.61792	0.61743		0.40283	0.28354	0.60623
0.30563	0.1348	0.96564		0.57905	0.038257	0.70748		0.66186	0.47204	0.32714
0.056639	0.24156	1.1082		0.16839	0.55086	0.98027		0.3805	0.40735	1.0932
0.75952	0.40326	0.96506		0.67761	0.4362	0.67063		0.16682	0.43948	0.89763
0.14484	0.57031	1.0046		0.24658	0.58564	0.21987		0.35664	0.61575	0.35218
0.21973	0.43129	0.87713		0.40406	0.41263	0.62781		0.19846	0.75942	0.75914
0.41267	0.080994	1.2008		0.58587	0.388	0.71708		0.44685	0.19797	1.088
0.55315	0.34259	1.0139		0.34299	0.33226	0.54706		0.25117	0.43524	0.56603
0.20986	0.062656	0.89312		0.15628	0.014744	0.26841		0.32862	0.44191	0.37837
0.27338	0.27284	1.2328		0.45933	0.071057	0.33596		0.15972	0.12094	0.28082
0.35186	0.47431	0.59935		0.44908	0.42655	0.63007		0.46353	0.22838	0.86233
0.33645	0.68934	0.7352		0.83245	0.11757	0.59141		0.62434	0.042474	1.0263
0.21219	0.13717	0.6284		0.1299	0.050112	1.1365		0.044315	0.56501	0.66828
0.12083	0.1173	0.31812		0.26259	0.57054	0.80167		0.0092111	0.30161	0.74399
0.28506	0.4108	0.80338		0.026524	0.67309	0.72844		0.78159	0.22765	0.44893
0.10748	0.053087	0.8032		0.74591	0.23224	0.30057		0.36242	0.41486	0.42466
0.052758	0.63809	0.73755		0.49263	0.6321	1.1153		0.11816	0.28785	0.97722
0.36317	0.16286	0.53374		0.42679	0.3297	0.9864		0.56233	0.2936	0.64205
0.13299	0.75358	1.005		0.67191	0.093568	0.62428		0.83268	0.099446	0.87535
0.013652	0.72872	1.028		0.91847	0.030614	0.55786		0.79425	0.17529	0.67601
0.32265	0.26266	1.1466		0.047786	0.038056	0.37241		0.23577	0.83099	0.34064
0.14647	0.3319	0.50456		0.15775	0.39796	0.7402		0.6725	0.46422	0.87115
0.11034	0.2295	0.51822		0.66364	0.24817	0.69707		0.71363	0.22135	0.55243
0.6844	0.15571	0.76873		0.46364	0.3596	0.9498		0.27346	0.32629	0.2525
0.10605	0.056396	0.40702		0.58369	0.22199	0.92446		0.62162	0.60456	0.41978
0.64917	0.36406	0.8266		0.32564	0.24231	0.80013		0.062009	0.16048	0.83133
0.095286	0.24724	0.87697		0.33394	0.17728	1.1964		0.51289	0.19385	0.87149
0.39329	0.6563	0.5081		0.056743	0.64254	0.58748		0.62903	0.039795	0.47919
0.39305	0.63733	0.43334		0.27292	0.89133	1.0962		0.3488	0.14724	0.84633
0.1739	0.22092	0.5055		0.28858	0.61805	1.1996		0.15144	0.20276	0.54228
0.36952	0.16746	0.34242		0.42068	0.47045	0.54728		0.497	0.31929	0.48926
0.21099	0.054208	1.0524		0.55637	0.18016	0.65005		0.53904	0.21903	0.72298
0.0024219	0.42231	0.72487		0.89186	0.16373	0.477		0.38691	0.34714	1.1852
0.48638	0.69203	0.72133		0.12612	0.40382	0.9389		0.86296	0.47148	0.32708
0.49359	0.10433	0.25695		0.0011024	0.25593	0.43383		0.55229	0.27358	0.83645
0.52404	0.11314	0.66297		0.065024	0.43339	0.14976		0.39934	0.09061	0.86753
0.33226	0.58185	0.87899		0.19844	0.1576	0.70494		0.47298	0.59763	0.79977
0.27553	0.070945	0.43427		0.42043	0.4452	1.527		0.33227	0.72916	1.1026
0.23155	0.68612	0.62141		0.13827	0.33736	0.46006		0.25986	0.68039	0.47111
0.6399	0.070779	0.28582		0.61382	0.021025	0.61652		0.42486	0.50677	0.69202
0.23487	0.40869	0.6349		0.27729	0.25759	0.62282		0.55943	0.12078	1.0343
0.069924	0.0056777	0.66387		0.12487	0.57403	1.46		0.62166	0.19409	0.22652
0.50915	0.14982	0.53926		0.04611	0.39429	0.71833		0.35728	0.50549	0.81674
0.40514	0.054318	0.6365		0.42044	0.34447	0.58768		0.0029856	0.41326	0.70054
0.44362	0.3925	0.9951		0.18018	0.72875	0.34069		0.41347	0.56204	0.34754
0.5249	0.085507	0.35995		0.40061	0.41392	0.59805		0.59615	0.088303	1.0783
0.099838	0.54873	0.37459		0.28826	0.040911	1.2356		0.13161	0.4419	0.83027
0.34601	0.14308	1.133		0.10706	0.90034	0.83464		0.035624	0.37493	0.41134
0.30328	0.73002	0.63523		0.11731	0.028248	1.216		0.055071	0.010336	0.56272
0.2242	0.31598	0.13689		0.12172	0.58681	0.33328		0.531	0.023102	0.53003
0.58461	0.19658	0.71238		0.50302	0.31158	0.7967		0.35077	0.36017	0.16891
0.13473	0.019339	0.81824		0.47564	0.34659	0.61754		0.13703	0.4781	0.86954
0.19063	0.12292	0.82745		0.54332	0.077518	1.5073		0.4378	0.47451	0.61982
0.0675	0.13369	1.1501		0.59418	0.38332	0.81674		0.385	0.19855	0.93739
0.39663	0.11824	0.64982		0.41948	0.10418	0.84752		0.030781	0.64999	0.51798
0.017647	0.023757	0.31449		0.41675	0.11318	0.4823		0.65167	0.011063	1.0261
0.15039	0.69849	0.48976		0.41938	0.0036415	0.74832		0.13417	0.70273	1.1291
0.012994	0.32287	0.66427		0.22844	0.1968	1.2795		0.25156	0.29921	1.0773
0.80573	0.45793	0.82498		0.32739	0.11587	0.60448		0.13093	0.35275	0.88095
0.46416	0.53711	0.22933		0.54155	0.077187	0.78741		0.68859	0.094347	0.68907
0.11523	0.11342	0.41907		0.53466	0.45447	0.51929		0.097323	0.046668	0.12281
0.5687	0.50984	0.6067		0.41099	0.62963	0.71724		0.51606	0.30482	0.64875
0.014415	0.66974	1.2916		0.72975	0.026899	0.70168		0.32073	0.46609	0.92295
0.19983	0.53834	0.59685		0.5922	0.33832	0.94401		0.37837	0.2071	0.70379
0.5094	0.63313	0.6831		0.30556	0.44817	0.49489		0.4457	0.16389	0.98392
0.44545	0.23674	0.63928		0.20528	0.14232	0.92963		0.028711	0.7631	1.143
0.029116	0.63046	0.456		0.044697	0.86035	0.26982		0.028674	0.16313	0.87903
0.16114	0.3494	0.44896		0.25806	0.055082	0.55456		0.062283	0.47684	0.41312
0.089377	0.37697	0.65122		0.016843	0.82224	0.83035		0.15676	0.6047	1.0692
0.00086127	0.18834	0.5494		0.22543	0.15687	0.69466		0.11057	0.011442	0.93813
0.071317	0.038766	0.71467		0.01411	0.48484	0.94786		0.11778	0.36645	0.80602
0.41793	0.40887	0.49844		0.16205	0.30342	1.0082		0.015046	0.65052	1.1728
0.0033992	0.1337	1.1032		0.038451	0.0055581	0.92827		0.0083975	0.54847	0.3731
0.37878	0.29874	0.92473		0.5977	0.4994	0.56671		0.31571	0.084475	0.80273
0.23439	0.62916	1.0057		0.12544	0.5455	1.1232		0.035021	0.35255	1.196
0.33963	0.62521	0.48215		0.75885	0.11283	0.90107		0.022686	0.57145	0.78405
0.25046	0.17531	0.65132		0.57881	0.21673	0.94062		0.37871	0.51343	1.4468
0.33899	0.48059	0.32162		0.44674	0.51752	0.79459		0.10258	0.82611	0.46361
0.35161	0.048345	0.28984		0.2059	0.46376	0.33486		0.27292	0.44549	0.29495
0.41589	0.52002	0.7523		0.45254	0.4952	0.41923		0.026996	0.64429	0.22926
0.13667	0.65213	0.71302		0.057531	0.10606	0.50398		0.091883	0.49167	0.9457
0.57092	0.24733	0.76667		0.26777	0.42097	1.0366		0.53918	0.18632	1.0924
0.3916	0.1503	0.67332		0.7055	0.26575	0.1462		0.43377	0.23533	0.57148
0.35346	0.40148	0.66737		0.17823	0.73022	0.62038		0.11019	0.74664	0.38261
0.39396	0.31551	0.60671		0.68204	0.14108	1.2123		0.13408	0.02469	0.81884
0.49252	0.38274	0.64906		0.51302	0.10849	0.54356		0.11011	0.0092582	1.1015
0.19915	0.29457	0.35572		0.3759	0.65505	0.26417		0.45178	0.72233	1.2242
0.67337	0.12452	0.24783		0.73987	0.55717	0.36536		0.40517	0.089145	0.48677
0.45899	0.73284	0.66817		0.73459	0.069519	0.63479		0.42471	0.14755	1.592
0.094841	0.028538	0.40471		0.11303	0.50465	0.54411		0.056209	0.023867	0.88584
0.05216	0.7936	0.39735		0.032928	0.020604	0.42403		0.35142	0.083998	1.1858
0.2337	0.71764	0.44493		0.64774	0.0011194	0.87334		0.47271	0.26252	0.63009
0.7919	0.37379	0.67832		0.38819	0.6014	0.79575		0.36991	0.06601	1.2313
0.26471	0.38347	0.61132		0.37401	0.047729	1.2274		0.28044	0.86414	0.77378
0.69303	0.073469	0.61637		0.029596	0.41688	0.26695		0.45576	0.37424	0.8135
0.32154	0.31028	0.99123		0.26946	0.14642	0.54982		0.22326	0.46254	0.44032
0.5124	0.50449	0.26358		0.1544	0.18633	0.42797		0.5972	0.017976	0.74137
0.24988	0.23889	0.49112		0.077918	0.64825	0.6837		0.434	0.52299	0.64744
0.013886	0.3132	0.45094		0.31125	0.76079	0.7719		0.097352	0.31382	1.0532
0.074137	0.68337	1.2781		0.052795	0.01494	0.51542		0.022062	0.5048	0.37081
1.0472	0.34645	0.39575		0.24031	0.37353	0.39408		0.60108	0.33159	0.58037
0.70892	0.072258	0.76896		0.58336	0.43204	0.84435		0.075508	0.16747	0.36641
0.82751	0.48349	0.5959		0.076442	0.46505	0.63593		0.61785	0.23188	1.2156
0.42392	0.83808	0.72097		0.22616	0.67333	0.5434		0.093236	0.43592	0.42225
0.4734	0.19783	0.67926		0.1627	0.85727	0.43009		0.14402	0.57549	0.79716
0.53002	0.12508	0.32144		0.26891	0.029874	1.3237		0.27478	0.058204	0.77889
0.14873	0.014729	0.9186		0.088629	0.66372	1.0184		0.39207	0.4231	0.3711
0.23106	0.6142	0.45259		0.57202	0.25431	0.53305		0.17354	0.52172	0.40893
0.43007	0.35989	0.31589		0.2298	0.55969	0.60383		0.67368	0.13353	0.3996
0.047987	0.32492	0.94354		0.29369	0.26839	1.1344		0.48473	0.040462	0.55895
0.53845	0.34579	0.54355		0.89019	0.046492	0.75291		0.2087	0.21993	0.51367
0.50921	0.34916	0.58962		0.25121	0.78588	0.20083		0.24812	0.63442	0.46093
0.54436	0.065483	0.85582		0.34958	0.077903	0.74013		0.13041	0.18962	0.60387
0.49752	0.26072	0.61861		0.68177	0.14056	0.20254		0.0092559	0.53891	0.74286
0.030964	0.2567	1.1116		0.029963	0.15772	0.15354		0.15553	0.11069	1.0771
0.063278	0.68756	0.53465		0.39605	0.12555	0.68272		0.23922	0.058793	0.50489
0.39234	0.48532	0.79642		0.086868	0.041165	0.77538		0.047002	0.095936	1.2075
0.29054	0.4223	0.99133		0.60202	0.34773	0.65095		0.17155	0.16899	0.90042
0.28157	0.29335	1.0175		0.73285	0.13987	1.0239		0.098595	0.24552	0.79098
0.53317	0.046979	0.23371		0.16348	0.10037	0.41353		0.59588	0.2333	0.81335
0.32725	0.77404	0.23858		0.33381	0.47927	0.55719		0.2744	0.14306	1.6904
0.018517	0.52618	0.48315		0.44063	0.17073	0.58202		0.22135	0.6018	0.26049
0.10124	0.43749	0.68928		0.32382	0.5642	0.19967		0.21644	0.02236	0.38717
0.085373	0.61509	0.51667		0.13122	0.76823	0.71091		0.24343	0.15475	1.1821
0.446	0.34339	0.21463		0.39273	0.21152	0.85696		0.17594	0.38495	0.52375
0.86086	0.35528	0.2743		0.020564	0.76199	0.47707		0.47432	0.22358	0.74476
0.098439	0.4287	0.99359		0.13765	0.41866	0.30713		0.35303	0.61856	0.62189
0.37721	0.39302	0.84988		0.51471	0.6358	0.43524		0.23044	0.40659	0.37904
0.19909	0.71056	1.1659		0.31645	0.3514	0.29015		0.24864	0.13241	0.98038
0.062483	0.24592	0.58194		0.67351	0.42809	0.77779		0.014082	0.043565	0.70338
0.64995	0.049688	0.70849		0.12468	0.49385	0.56534		0.63449	0.3995	0.66142
0.41303	0.7319	0.53662		0.28612	0.32772	0.31619		0.37824	0.60734	0.96226
0.88943	0.33707	0.68664		0.60929	0.69029	0.78093		0.14313	0.68683	0.39927
0.34992	0.043842	0.74379		0.10241	0.57188	0.75773		0.27372	0.18562	0.48455
0.70363	0.44453	0.62266		0.55489	0.22947	0.58404		0.29085	0.0102	1.3939
0.87665	0.12342	0.58163		0.084454	0.55667	0.51708		0.039177	0.15132	0.44084
0.0024857	0.29487	0.76861		0.48197	0.24021	0.81302		0.19985	0.036768	0.92666
0.68208	0.23078	0.45412		0.44832	0.067118	0.20477		0.25697	0.47212	1.1382
0.30863	0.6666	0.67972		0.53678	0.25419	1.2287		0.34822	0.26194	0.46581
0.10323	0.22054	0.4888		0.53523	0.62091	0.43859		0.18989	0.59629	0.40377
0.34905	0.25106	0.49388		0.045365	0.21371	0.99385		0.151	0.33126	0.82507
0.30019	0.35674	0.70581		0.16004	0.4537	0.89816		0.091963	0.67067	0.43934
0.056267	0.53367	0.97892		0.010008	0.64734	0.10171		0.044494	0.81347	0.56559
0.50478	0.081857	1.0185		0.21001	0.65441	0.50294		0.11495	0.43353	0.34338
0.38288	0.71346	0.80841		0.20334	0.2378	1.0265		0.42836	0.7741	0.73255
0.15394	0.10719	0.36742		0.013085	0.18868	0.69053		0.23661	0.37012	1.5406
0.3661	0.50932	0.89035		0.089899	0.34035	0.43008		0.31342	0.4194	0.35002
0.20381	0.41014	0.80137		0.17049	0.080988	0.72179		0.35066	0.59748	0.75318
0.62488	0.32024	0.63643		0.24744	0.32587	0.90262		0.30895	0.48198	1.4278
0.23424	0.0554	0.81801		0.52458	0.33402	0.30416		0.23553	0.58254	0.36709
0.11664	0.57305	0.46935		0.23748	0.70047	0.48675		0.54344	0.12351	0.38627
0.61513	0.059157	0.56443		0.3895	0.24593	0.67658		0.26408	0.10326	0.35625
0.40163	0.60067	0.81231		0.79403	0.3097	0.68302		0.20872	0.024344	0.6823
0.067256	0.49631	0.59752		0.14935	0.21086	0.99494		0.45386	0.20423	1.1771
0.45137	0.52242	0.63354		0.10655	0.55177	1.0078		0.23934	0.18986	0.21874
0.30592	0.079808	0.42164		0.0082979	0.17317	0.31384		0.48934	0.10183	0.97347
0.3703	0.0096183	0.24494		0.32137	0.68031	0.29005		0.018844	0.35532	0.69506
0.46527	0.27282	0.6311		0.11331	0.65811	0.59833		0.27889	0.26482	0.71977
0.25942	0.47715	0.24488		0.50891	0.57231	0.71743		0.5321	0.099204	0.50262
0.064943	0.089797	0.83735		0.80038	0.076397	0.30827		0.25681	0.014986	0.98279
0.28743	0.21888	1.0889		0.1322	0.78303	0.37192		0.48496	0.12728	0.72499
0.11091	0.46398	0.8052		0.50444	0.22549	1.506		0.31374	0.37987	0.85982
0.14951	0.16982	0.41191		0.71658	0.051278	0.89197		0.26383	0.29324	1.0465
0.25542	0.53309	0.49163		0.53569	0.40018	0.76063		0.15008	0.28134	1.3211
0.70255	0.42086	0.4377		0.28402	0.53746	1.0093		0.13802	0.22396	0.61937
0.25389	0.19377	0.65413		0.24044	0.13145	0.65981		0.37562	0.065162	0.87571
0.41404	0.13604	0.50836		0.85545	0.077243	0.2603		0.50278	0.27212	0.26518
0.068214	0.60212	0.75077		0.0843	0.46782	0.86871		0.18899	0.25399	0.73386
0.29921	0.27172	0.47399		0.30157	0.25491	0.7396		0.48313	0.32566	0.39646
0.24141	0.1456	0.21851		0.49944	0.16435	0.41206		0.47662	0.02386	0.76165
0.017375	0.093779	0.46489		0.90591	0.1646	0.6127		0.24347	0.32396	0.5705
0.44727	0.58236	1.0585		0.012853	0.304	0.43938		0.1205	0.69436	0.71109
0.27548	0.0064935	0.15445		0.63465	0.22263	0.56813		0.20285	0.71987	0.889
0.061908	0.55145	0.9971		0.24983	0.37598	1.4766		0.060951	0.29045	0.35042
0.10575	0.32744	0.57429		0.51356	0.18255	0.211		0.37001	0.28089	0.31719
0.14166	0.47196	0.61769		0.084637	0.55784	0.43739		0.43544	0.51453	0.37676
0.19595	0.060169	0.064996		0.038548	0.71436	1.1404		0.4851	0.01683	0.3012
0.4907	0.24067	0.58976		0.16623	0.90016	0.40247		0.33817	0.28635	0.9566
0.24501	0.33829	0.47657		0.7718	0.56838	0.38295		0.27186	0.85604	0.5486
0.24228	0.38749	0.80803		0.48157	0.61399	0.94955		0.59767	0.029133	0.63609
0.17463	0.63724	0.47095		0.94094	0.12968	0.77501		0.19792	0.22403	0.34548
0.23855	0.64284	0.66667		0.70531	0.026057	1.2466		0.14147	0.11273	1.1695
0.043748	0.68946	0.77526		0.70719	0.086048	0.35642		0.1173	0.098908	0.54495
0.52053	0.50455	0.19063		0.20466	0.015253	0.24097		0.45351	0.50794	0.654
0.15399	0.42863	0.44605		0.67833	0.58587	0.73921		0.10455	0.66605	0.53368
0.26135	0.37462	0.48603		0.5225	0.024894	0.44905		0.10664	0.30559	0.57357
0.77035	0.27763	0.44318		0.71314	0.27702	0.77518		0.55638	0.23512	0.29328
0.15361	0.14024	0.63169		0.44144	0.43631	0.76233		0.48949	0.42588	0.56245
0.26055	0.59445	0.59692		0.025609	0.4285	1.1095		0.10953	0.64213	0.50892
0.3439	0.68682	0.50867		0.35876	0.11375	0.90493		0.045095	0.73143	0.41152
0.31747	0.067926	0.20736		0.8153	0.28376	0.29876		0.30375	0.044799	0.27047
0.17946	0.30797	0.66825		0.38496	0.70796	0.73943		0.53447	0.3855	0.28115
0.028834	0.38395	0.70636		0.23398	0.64695	0.62129		0.18326	0.023464	1.567
0.11282	0.66949	0.77722		0.029771	0.25523	0.83414		0.39811	0.038107	1.4809
0.21786	0.45468	0.54715		0.61	0.38399	0.7092		0.3574	0.26625	0.72093
0.4106	0.22935	0.24608		0.23665	0.27126	0.48696		0.28657	0.77231	0.30346
0.016599	0.57189	0.93406		0.38423	0.37136	0.4819		0.34305	0.034256	0.41787
0.53722	0.68273	0.52297		0.5196	0.0006904	0.22875		0.54532	0.35433	0.59214
0.3446	0.21573	0.71116		0.34052	0.29178	1.2097		0.081697	0.10748	1.6592
0.20559	0.29926	0.201		0.3088	0.67948	0.39404		0.17624	0.7681	0.76764
0.68533	0.33381	0.35612		0.66485	0.48489	0.27699		0.31819	0.64579	0.74408
0.15041	0.53016	0.90307		0.2817	0.46136	0.92607		0.63279	0.10001	0.63595
0.82647	0.21196	0.65317		0.20841	0.15273	0.63147		0.3059	0.46045	1.0229
0.22689	0.081023	0.77585		0.19854	0.33423	1.2791		0.41578	0.23288	0.93445
0.035281	0.51883	0.55566		0.69199	0.15988	0.74527		0.1147	0.56525	0.56214
0.28518	0.54169	0.91863		0.25638	0.14058	1.0704		0.074411	0.34357	1.0699
0.46782	0.82691	0.31689		0.14017	0.15882	1.1096		0.4907	0.1327	1.2506
0.35297	0.54289	0.35824		0.036346	0.41692	0.7163		0.27547	0.69933	0.79525
0.061094	0.38789	0.2548		0.39851	0.26391	0.43151		0.25748	0.086893	0.63409
0.5009	1.0732	0.24301		0.22823	0.2431	0.65058		0.401	0.41793	0.69626
0.34117	0.54777	0.15491		0.32508	0.037274	1.1032		0.036588	0.20196	1.5267
0.15378	0.47844	0.24596		0.64661	0.33112	0.55786		0.23963	0.27879	0.47487
0.43304	0.45636	0.33214		0.41695	0.44206	0.25124		0.23041	0.1799	0.79728
0.28235	0.34699	0.56023		0.035365	0.091667	0.48279		0.49802	0.21746	0.685
0.061106	0.18553	0.31571		0.41379	0.54025	0.25861		0.023511	0.32584	0.47799
0.065248	0.13985	0.57865		0.29019	0.18189	0.95476		0.32674	0.83039	0.87912
0.45593	0.30261	0.7389		0.20268	0.22075	0.65257		0.62318	0.10598	0.63192
0.22906	0.50323	0.35464		0.63129	0.32809	0.49501		0.41076	0.15141	1.4167
0.40282	0.56979	0.49082		0.84789	0.4909	0.61546		0.41771	0.51455	0.62767
0.25992	0.61971	0.51622		0.068802	0.30115	0.93077		0.071047	0.18959	0.30198
0.31002	0.70611	0.8675		0.074225	0.44222	0.82228		0.52155	0.21164	1.1787
0.38554	0.40072	0.51988		0.82735	0.083457	0.28905		0.02315	0.57038	1.4677
0.31108	0.25393	0.83098		0.55244	0.0099836	0.89866		0.29202	0.59194	0.84813
0.16974	0.29784	0.98266		0.21732	0.23666	0.40015		0.55928	0.017426	0.36312
0.96575	0.4316	0.67503		0.25689	0.67183	0.68641		0.23545	0.49452	0.59409
0.21125	0.51372	0.57469		0.47344	0.030581	0.49417		0.35747	0.15681	0.40737
0.217	0.28925	1.0705		0.56097	0.52934	0.37002		0.3302	0.44697	1.1636
0.49207	0.14117	0.90368		0.64454	0.6594	0.93947		0.21525	0.31149	0.46636
0.5579	0.23987	0.30389		0.5175	0.66822	0.85374		0.25756	0.34902	0.4027
0.13241	0.064678	0.76913		0.62926	0.18341	0.5467		0.16248	0.053941	0.51256
0.49129	0.32482	1.0463		0.60742	0.49692	0.71268		0.50584	0.011483	1.4193
0.313	0.39978	1.2208		0.39319	0.52036	0.3774		0.28207	0.46247	0.8478
0.47645	0.76345	0.18179		0.42977	0.38053	0.43754		0.19047	0.063507	1.0987
0.31711	0.24023	0.42154		0.80055	0.35042	0.53673		0.024715	0.59791	1.113
0.35251	0.11807	0.57278		0.41285	0.36484	0.64798		0.073802	0.82316	0.59249
0.12757	0.010408	0.1889		0.12826	0.14999	0.14471		0.31373	0.17415	0.90675
0.34901	0.31724	0.44906		0.41132	0.10847	0.80611		0.44304	0.45975	1.031
0.22289	0.063289	0.551		0.48915	0.50838	0.33356		0.32817	0.47332	0.68067
0.082188	0.47277	0.62167		0.84287	0.040932	0.4942		0.16299	0.48616	1.7525
0.3319	0.08387	0.96631		0.033496	0.091637	1.4333		0.31759	0.55912	0.38178
0.30703	0.73964	0.58077		0.42975	0.66121	0.78914		0.21603	0.65728	0.68882
0.02451	0.72053	1.1114		0.099092	0.67164	0.90395		0.38427	0.073471	0.86831
0.27003	0.18262	0.5707		0.85168	0.25937	0.55419		0.057146	0.28076	0.7178
0.070271	0.46879	0.5		0.27157	0.6935	0.93298		0.21445	0.58308	0.77447
0.065847	0.28063	0.33478		0.45903	0.57907	1.3879		0.040763	0.2985	0.58617
0.71501	0.2871	0.78552		0.50853	0.30473	0.65405		0.34807	0.24665	0.80813
0.063929	0.10852	0.48499		0.82678	0.056554	0.75867		0.51337	0.025647	0.73094
0.72163	0.18501	0.4752		0.0032902	0.26012	0.75252		0.13466	0.33349	0.36569
0.53256	0.43531	0.57408		0.2692	0.41303	1.3239		0.098716	0.27221	0.78866
0.11746	0.39	0.88507		0.78398	0.18126	0.5585		0.67752	0.35035	0.32704
0.19273	0.5704	0.73338		0.4384	0.36844	0.58409		0.19653	0.48963	0.58855
0.55705	0.77587	0.63352		0.56847	0.16529	0.65618		0.11942	0.20378	1.1249
0.15351	0.28645	0.53803		0.36073	0.46453	0.55603		0.39938	0.39879	0.48534
0.45237	0.18687	0.26591		0.42469	0.13679	0.74709		0.50513	0.07441	0.14403
0.00014251	0.4175	0.34367		0.092179	0.4913	0.53188		0.63146	0.049865	0.53523
0.42601	0.60367	0.43883		0.093552	0.70193	0.60571		0.25074	0.938	0.2722
0.59138	0.080145	0.49071		0.3813	0.81863	0.68508		0.55448	0.29072	0.57964
0.585	0.22397	0.93704		0.39097	0.4622	0.90243		0.44385	0.30582	1.0129
0.42078	0.47489	0.7034		0.72177	0.29555	0.31178		0.19091	0.20482	0.83542
0.42549	0.21937	0.6354		0.74042	0.266	0.90483		0.37393	0.55305	0.63471
0.24608	0.65055	0.82872		0.20785	0.42466	1.0729		0.091376	0.21851	0.99721
0.68746	0.12705	0.338		0.11652	0.24453	0.37099		0.41445	0.21661	0.56429
0.27404	0.31712	0.25582		0.25544	0.43147	0.59095		0.37023	0.0037075	1.2731
0.00025409	0.021592	0.53053		0.28307	0.041311	0.2868		0.29041	0.27551	0.66185
0.47721	0.10923	0.81552		0.20286	0.27327	1.1036		0.13071	0.21706	0.63629
0.4489	0.051722	0.90017		0.60732	0.04963	0.70418		0.376	0.19034	0.38669
0.31031	0.49926	0.54038		0.049793	0.29957	0.49063		0.44786	0.13554	1.2551
0.43326	0.055718	0.44902		0.049569	0.36172	0.43167		0.34639	0.43403	0.63711
0.11031	0.56633	0.65143		0.29193	0.32502	0.55076		0.57888	0.32183	0.58986
0.27684	0.045548	0.35616		0.020398	0.75496	0.44233		0.53489	0.16913	0.93572
0.59457	0.68059	0.77474		0.36785	0.44899	0.85196		0.32364	0.20569	0.74275
0.47714	0.6883	1.0007		0.34603	0.002904	0.39603		0.2047	0.49704	0.685
0.29201	0.26239	0.32455		0.057492	0.88978	0.41981		0.32387	0.19654	1.3933
0.71419	0.25947	0.64436		0.026365	0.31161	0.98051		0.21279	0.48401	0.80291
0.15546	0.1909	0.98337		0.31018	0.44297	0.12271		0.41321	0.69458	0.77795
0.20497	0.018397	0.85271		0.39154	0.41558	0.58276		0.53221	0.1439	0.90772
0.10012	0.23286	0.6509		0.42408	0.33591	0.34943		0.44029	0.16553	0.49856
0.68605	0.11685	0.35559		0.55282	0.042263	1.0085		0.25057	0.24844	0.29981
0.031016	0.16247	0.53347		0.57322	0.26321	0.3499		0.085541	0.45836	0.40341
0.041181	0.84491	0.31248		0.58405	0.15307	1.119		0.60397	0.48429	0.19009
0.062303	0.40057	0.76805		0.34679	0.14423	0.3078		0.94023	0.25994	0.88134
0.95478	0.25781	0.60556		0.34117	0.23931	0.99262		0.15368	0.51127	0.97495
0.51824	0.55656	0.4062		0.055456	0.25104	0.92117		0.12311	0.46974	0.34727
0.28293	0.068318	0.83786		0.30554	0.14052	0.37945		0.016182	0.14874	0.55671
0.67135	0.26995	0.55334		0.44582	0.32597	0.87091		1.0008	0.28102	0.48531
0.029724	0.49271	0.75534		0.40803	0.028452	0.57302		0.34821	0.25866	0.26412
0.22655	0.63142	0.75208		0.68039	0.44489	0.24045		0.12776	0.54419	0.85105
0.4716	0.74952	0.22145		0.50622	0.53904	0.60034		0.37864	0.34768	0.74734
0.43132	0.13312	0.91317		0.7685	0.098365	0.883		0.35943	0.21146	0.88748
0.0088802	0.71147	0.40589		0.48973	0.43655	0.83429		0.053432	0.52321	0.69286
0.13907	0.27467	0.68814		0.26153	0.5698	0.85504		0.72248	0.07149	0.99499
0.023479	0.39753	0.082585		0.20291	0.18248	1.4961		0.39408	0.46856	1.02
0.17333	0.21375	0.90336		0.1236	0.84521	0.41075		0.4143	0.47432	1.0664
0.1507	0.1144	0.89237		0.15224	0.11909	0.21464		0.26456	0.47081	0.49632
0.33773	0.31584	0.40697		0.15915	0.75949	0.90621		0.8282	0.1894	0.55793
0.1073	0.22157	0.78532		0.30521	0.10536	0.57818		0.29346	0.0993	0.50245
0.5543	0.42509	0.71213		0.068558	0.2865	0.91379		0.67615	0.33643	0.35683
0.28414	0.58278	0.84751		0.21358	0.46851	0.90602		0.34832	0.36184	0.73823
0.56912	0.29463	0.30304		0.23552	0.044876	0.84305		0.74939	0.26525	0.87299
0.51948	0.55146	0.72192		0.47373	0.54901	0.35231		0.085481	0.54219	0.79694
0.29206	0.077745	0.79104		0.022256	0.62173	0.82945		0.0060024	0.018151	0.28648
0.35315	0.48941	0.20817		0.59073	0.10271	0.88294		0.089202	0.60637	1.0519
0.41241	0.13442	0.41993		0.8805	0.36268	1.0297		0.15626	0.64384	0.31004
0.26452	0.73456	0.68228		0.30155	0.70421	0.56306		0.069697	0.18775	0.38115
0.023428	0.58118	0.41305		0.25626	0.58934	0.26232		0.19328	0.52909	0.94981
0.69026	0.12507	0.43313		0.54562	0.28183	0.23129		0.039631	0.7515	0.6239
0.37895	0.17375	0.82019		0.060231	0.38335	0.19472		0.097142	0.47662	0.33992
0.55372	0.23007	0.33914		0.33529	0.34386	0.57484		0.44567	0.097709	0.7527
0.42015	0.27882	0.65202		0.75506	0.14209	0.32826		0.048255	0.35353	1.0303
0.47229	0.3837	0.48519		0.11997	0.89779	0.73233		0.069214	0.46519	0.15962
0.31962	0.31852	0.71572		0.70573	0.057399	0.96388		0.49869	0.33394	1.2255
0.6626	0.20286	0.60416		0.41244	0.21911	0.87986		0.080194	0.58821	0.78769
0.51699	0.9212	0.12248		0.18666	0.85006	0.46452		0.29572	0.31497	0.92397
0.17179	0.0079662	0.32165		0.50804	0.60974	0.90569		0.16448	0.58391	0.99298
0.0028997	0.86421	0.59773		0.5683	0.12487	0.54928		0.13876	0.29716	0.62893
0.2886	0.67286	0.766		0.3936	0.68703	1.0944		0.44336	0.42106	0.74756
0.90752	0.14743	0.2414		0.049366	0.19898	0.65819		0.51657	0.17191	0.27086
0.19439	0.19318	0.61811		0.62781	0.14976	0.46575		0.10012	0.69138	0.35917
0.46256	0.059056	0.47976		0.29911	0.7892	0.78894		0.14268	0.021172	0.22307
0.30789	0.21831	1.0676		0.52608	0.22445	1.2414		0.1932	0.11164	0.88105
0.25029	0.16244	0.67302		0.17558	0.43827	0.52668		0.47624	0.51334	0.96353
0.016669	0.15273	0.23825		0.2845	0.26839	0.96708		0.49209	0.066261	0.57383
0.28858	0.51726	0.99389		0.18106	0.22429	0.5321		0.757	0.23606	0.84864
0.98313	0.44538	0.64908		0.26389	0.35628	1.1346		0.086198	0.096375	0.38416
0.74284	0.041377	0.21737		0.39418	0.41357	1.4453		0.29018	0.31478	0.99195
1.0318	0.39293	0.42695		0.23039	0.91666	0.65594		0.64523	0.25308	0.65707
0.039393	0.2693	1.0647		0.15218	0.21731	0.26793		0.46511	0.0053876	1.113
0.56307	0.32608	0.55485		0.049297	0.75769	0.67026		0.13811	0.75356	0.59155
0.58624	0.18289	0.73443		0.22978	0.040286	0.29391		0.63399	0.24799	0.69359
0.31972	0.028052	0.72874		0.66892	0.42245	0.81264		0.25776	0.503	0.25587
0.27321	0.1533	0.21169		0.26686	0.51157	0.5797		0.8805	0.19141	0.23828
0.30471	0.64415	0.55205		0.075242	0.68844	0.627		0.40561	0.6069	0.7857
0.31535	0.39775	0.54182		0.22051	0.96707	0.30365		0.54871	0.30491	1.0644
0.12298	0.33346	0.94004		0.2882	0.38532	1.1514		0.21843	0.20885	0.69586
0.5732	0.31804	1.0602		0.098888	0.57505	0.91498		0.042926	0.51109	0.68527
0.70461	0.20324	0.66642		0.77119	0.17896	0.18728		0.68112	0.24909	0.56911
0.2806	0.079549	0.83826		0.25962	0.38145	0.45872		0.16156	0.068286	0.66281
0.67341	0.029359	0.50866		0.29748	0.20721	0.99363		0.72183	0.023986	0.57279
0.1909	0.2369	1.0525		0.92781	0.015768	0.85905		0.17219	0.30911	0.2679
0.19414	1.0542	0.68219		0.37207	0.19294	0.8829		0.096036	0.61845	1.1668
0.39393	0.46514	0.35824		0.46621	0.044157	0.69601		0.37543	0.082484	0.94668
0.14891	0.43036	0.73655		0.13902	0.014047	0.22205		0.5997	0.43568	0.68051
0.24557	0.26481	0.95033		0.37484	0.2948	0.67707		0.11452	0.71133	0.27711
0.48819	0.06873	0.44262		0.16543	0.1265	0.3617		0.74768	0.055393	0.11994
0.76039	0.82731	0.39826		0.48171	0.3267	0.997		0.46551	0.094386	0.71642
0.06937	0.60244	0.68772		0.71456	0.016899	0.60458		0.26287	0.26022	0.39845
0.22945	0.40766	0.66736		0.17283	0.012859	0.70053		0.077674	0.75372	0.1629
0.49023	0.6665	0.65404		0.50879	0.31484	0.23209		0.29384	0.10224	0.6366
0.038825	0.63264	0.65338		0.38702	0.21503	0.66767		0.153	0.2333	1.0693
0.45456	0.4505	0.67478		0.37001	0.59302	0.28385		0.043097	0.1493	1.1223
0.90032	0.2613	0.15723		0.56225	0.24421	0.8659		0.1585	0.053772	0.66394
0.11479	0.3058	0.44816		0.1755	0.33307	0.73675		0.075198	0.029331	1.0481
0.13088	0.39929	0.90338		0.076135	0.87722	0.41738		0.26517	0.19174	0.88912
0.40543	0.45015	0.32681		0.25532	0.46447	0.25562		0.17028	0.17604	1.0351
0.017372	0.34394	0.46888		0.42222	0.4153	0.5405		0.88697	0.2167	0.72026
0.628	0.02051	0.60062		0.45554	0.44686	0.18045		0.40327	0.059627	1.1618
0.45716	0.54178	0.95874		0.76926	0.34263	0.7533		0.31001	0.64245	0.4045
0.89847	0.1274	0.67657		0.092419	0.5695	0.49344		0.24342	0.1264	0.39439
0.32368	0.12613	0.68453		0.15785	0.62008	0.39368		0.17507	0.059375	1.0597
0.61675	0.27508	0.50681		0.59986	0.72099	0.44649		0.31688	0.57857	0.36969
0.82901	0.1705	0.32077		0.23263	0.60843	0.87046		0.56783	0.073483	0.78018
0.1061	0.30366	0.68743		0.46338	0.23709	0.72101		0.29717	0.74285	0.56088
0.76684	0.1014	0.92383		0.14074	0.54366	0.38446		0.33869	0.51354	0.57963
0.084579	0.58718	0.72151		0.54295	0.12257	1.0179		0.118	0.11544	0.34749
0.10399	0.24219	0.88199		0.42906	0.51774	0.68664		0.078902	0.17121	0.38231
0.30968	0.41913	0.98193		0.39376	0.15049	0.78664		0.79293	0.31454	1.0244
0.067049	0.58092	1.2118		0.34199	0.082548	0.74796		0.42559	0.64672	0.43363
0.7012	0.18648	0.29341		0.5867	0.54921	0.36523		0.17728	0.59803	0.82886
0.52505	0.25536	0.38386		0.043813	0.079664	0.69872		0.46128	0.1796	0.69211
0.19317	0.32112	0.78506		0.06728	0.60192	0.85606		0.35483	0.077355	0.65666
0.19248	0.36906	1.1074		0.025768	0.64011	0.75457		0.0062552	0.38683	0.3073
0.41821	0.78035	0.74176		0.19426	0.61921	0.88687		0.48444	0.046979	0.40342
0.24519	0.092152	0.652		0.16293	0.56334	1.517		0.32068	0.44835	1.2919
0.057941	0.50647	0.95283		0.11477	0.21767	1.4818		0.49898	0.28699	0.79356
0.58705	0.042769	0.94031		0.10533	0.49882	0.44112		0.16021	0.30532	0.61546
0.17289	0.45377	0.37932		0.16953	0.17525	0.61516		0.12483	0.23217	0.93599
0.010334	0.56471	0.19155		0.30653	0.28079	0.67117		0.016026	0.66323	0.86656
0.50856	0.37331	0.81508		0.50707	0.27163	0.59135		0.022716	0.80439	0.51231
0.3945	0.12951	0.71468		0.16928	0.82631	0.48648		0.176	0.27024	0.22865
0.68633	0.075278	0.3016		0.31119	0.3819	0.44145		0.55887	0.64519	0.5176
0.52884	0.23851	0.38785		0.68422	0.20846	0.42452		0.12409	0.17289	0.91688
0.22824	0.57426	0.43047		0.060487	0.028193	0.75974		0.56269	0.41342	0.24101
0.055262	0.083598	0.67127		0.2624	0.64618	1.0422		0.18865	0.73541	1.2093
0.30703	0.22156	0.65912		0.036846	0.19198	0.49737		0.53132	0.094176	1.504
0.066024	0.40962	0.83593		0.18129	0.78162	0.32615		0.039911	0.7391	0.4264
0.31172	0.055518	0.89756		0.12377	0.65428	0.91968		0.67367	0.13982	0.40769
0.31841	0.55509	0.42519		0.24142	0.37476	0.73347		0.34064	0.059178	0.17861
0.72661	0.31027	0.5104		0.84411	0.11605	0.71138		0.14353	0.034337	0.47616
0.3201	0.21129	0.75605		0.112	0.77846	0.51528		0.52446	0.34539	0.848
0.48902	0.058961	0.54429		0.45371	0.011981	1.1331		0.3284	0.22801	1.4107
0.18066	0.43082	0.78138		0.48181	0.35003	0.38531		0.23485	0.088999	0.20263
0.23975	0.30068	0.59526		0.42999	0.2871	1.317		0.60678	0.10709	1.2952
0.31769	0.13328	0.45368		0.13409	0.1888	0.74474		0.037523	0.4141	0.59519
0.018149	0.099559	0.21179		0.69055	0.23484	0.6067		0.43367	0.33758	0.60859
0.60908	0.48722	0.63506		0.08349	0.37437	0.72832		0.66801	0.11898	0.83048
0.34575	0.16123	0.66404		0.3665	0.27035	0.47305		0.22137	0.010318	0.96715
0.21959	0.50668	0.64672		0.38363	0.055279	0.25941		0.73771	0.029181	0.18798
0.31641	0.20581	0.84104		0.9489	0.26347	0.60651		0.4111	0.49494	0.46626
0.10953	0.15158	0.46851		0.19929	0.47484	0.50906		0.34969	0.020654	1.5924
0.6714	0.23888	0.31049		0.67195	0.29334	0.3212		0.47328	0.15644	1.3231
0.13312	0.39981	0.40138		0.12374	0.24678	0.79423		0.30887	0.28627	0.94579
0.23037	0.25436	0.64547		0.61931	0.07207	0.81381		0.22538	0.12406	1.0212
0.17345	0.68921	0.51519		0.0157	0.49938	0.77842		0.34104	0.23441	0.45766
0.052177	0.51514	0.17363		0.069168	0.73752	0.46348		0.09203	0.33919	0.99869
0.086722	0.75206	0.39256		0.019715	0.54743	0.6779		0.78611	0.37642	0.25773
0.50563	0.37045	0.27181		0.72398	0.39768	0.60316		0.4836	0.077035	0.84347
0.27299	0.22518	0.56595		0.60466	0.15073	1.0315		0.21436	0.49483	0.73475
0.1747	0.23557	0.75041		0.42384	0.16145	1.0821		0.26418	0.66227	1.0763
0.90991	0.09655	0.21875		0.8685	0.16713	0.4271		0.28092	0.76136	0.46354
0.16692	0.15922	0.49317		0.41699	0.5094	1.4907		0.045678	0.13265	0.72763
0.034854	0.55673	0.30264		0.037346	0.088998	0.38622		0.85181	0.05012	0.62555
0.37829	0.54096	0.4523		0.55968	0.38782	1.1547		0.41001	0.53758	0.58973
0.34861	0.042957	0.49261		0.59583	0.079448	0.32485		0.65183	0.011912	0.65794
0.083699	0.26739	0.29345		0.67127	0.044667	1.077		0.4014	0.25687	0.38822
0.084528	0.45021	0.67445		0.29505	0.67966	0.4343		0.30305	0.73048	0.38506
0.055937	0.49131	0.88125		0.050014	0.47422	1.2099		0.76955	0.037902	0.91466
0.37933	0.45055	0.23823		0.47701	0.034952	1.142		0.12981	0.41352	0.83504
0.47902	0.28205	0.38221		0.58274	0.15433	0.49901		0.1889	0.13045	0.60449
0.095376	0.61756	1.0615		0.26673	0.6853	0.5166		0.059773	0.17638	0.46846
0.51288	0.6549	0.44001		0.21743	0.64993	0.37186		0.38063	0.49325	0.62886
0.41958	0.27485	0.21234		0.1348	0.38115	0.53733		0.1159	0.72792	0.32134
0.12001	0.31833	0.50059		0.5119	0.45791	0.67475		0.25734	0.291	0.52932
0.50808	0.27192	0.61911		0.33155	0.24694	0.4415		0.71361	0.3154	0.37993
0.40471	0.53279	0.57197		0.27567	0.26554	0.66873		0.58724	0.33654	0.2415
1.1042	0.23351	0.59191		0.40313	0.081072	0.4086		0.19532	0.75028	0.94213
0.044803	0.031048	0.90944		0.15352	0.40523	1.2997		0.16444	0.66647	0.45772
0.15121	0.53504	0.83275		0.31838	0.57943	0.23163		0.33224	0.037169	0.29751
0.40686	0.58567	0.47084		0.61025	0.52459	0.7587		0.59525	0.32614	0.46425
0.40183	0.61588	0.66363		0.025197	0.38621	1.0612		0.2418	0.016516	0.69026
0.31213	0.65634	0.44101		0.04078	0.18483	0.31529		0.4395	0.21792	1.2512
0.050767	0.35428	0.55374		0.09768	0.4584	1.1512		0.36889	0.24077	0.38877
0.74953	1.0632	0.6057		0.78974	0.32477	0.78828		0.24755	0.72178	0.56007
0.48054	0.62542	0.30973		0.21492	0.032331	1.0562		0.57033	0.12952	0.26163
0.14926	0.37378	0.24919		0.17456	0.079053	0.37718		0.72406	0.33715	0.35861
0.50452	0.4701	0.60145		0.050964	0.30241	0.26752		0.0038471	0.080049	0.71831
0.2836	0.39979	0.67936		0.18855	0.27046	0.36683		0.19399	0.83228	0.75583
0.069495	0.28988	0.40283		0.19003	0.12908	0.87589		0.20809	0.86234	0.33278
0.11102	0.11426	0.93753		0.20493	0.13256	0.84417		0.73303	0.086073	0.48491
0.52731	0.11673	0.53769		0.50556	0.2822	0.44024		0.31655	0.37287	0.91988
0.27362	0.5032	0.35322		0.17499	0.29595	0.32127		0.50841	0.38905	0.7977
0.24937	0.53507	0.5747		0.084482	0.15371	0.46824		0.059436	0.47976	0.43619
0.11933	0.616	0.54279		0.38058	0.24966	1.0266		0.15333	0.15819	0.32753
0.056517	0.76016	0.43584		0.30142	0.45697	0.86945		0.7196	0.011728	0.44852
0.56557	0.55715	0.5467		0.33577	0.060431	0.98351		0.29422	0.56084	0.97083
0.4262	0.29682	0.34128		0.089664	0.34715	1.7215		0.3174	0.2793	0.81368
0.73913	0.44718	0.3839		0.71597	0.052276	1.1028		0.064135	0.74611	0.67531
0.21237	0.47802	0.77729		0.73701	0.44361	0.39829		0.1243	0.39287	1.3747
0.75474	0.016534	0.6645		0.0026651	0.38269	0.95227		0.50084	0.24197	0.78815
0.33645	0.4183	1.0065		0.056809	0.50276	0.70069		0.31223	0.18551	0.47311
0.66632	0.066619	0.61996		0.77355	0.12133	0.33123		0.6397	0.19588	0.34482
0.21347	0.11255	1.0264		0.4991	0.023115	0.49069		0.003093	0.27407	0.31582
0.41011	0.50014	1.1019		0.069754	0.40355	0.067473		0.4019	0.7551	0.27915
0.82032	0.92936	0.32474		0.20827	0.76317	1.2836		0.8309	0.015091	0.68465
0.25367	0.79732	0.67308		0.33993	0.067587	0.62225		0.53938	0.3077	1.1822
0.58209	0.067764	0.75129		0.66837	0.34504	0.29571		0.44146	0.44787	0.84868
0.28576	0.16323	0.18292		0.4029	0.55966	1.0809		0.40379	0.19089	0.21943
0.39786	0.39031	0.55088		0.24433	0.67369	0.8216		0.76627	0.38749	0.56986
0.11463	0.10681	0.30733		0.55086	0.18094	0.48865		0.13356	0.57627	1.0731
0.0051413	0.63089	0.53151		0.19484	0.67156	0.62868		0.08312	0.73364	0.3878
0.45441	0.3269	0.84032		0.80988	0.22622	0.72573		0.76365	0.083372	0.31337
0.24119	0.7138	0.33149		0.37929	0.70247	0.87323		0.11251	0.54524	0.16128
0.13547	0.57261	0.57369		0.5888	0.30935	0.61185		0.5675	0.21247	0.31914
0.40324	0.31406	0.90645		0.67241	0.10293	0.37436		0.34745	0.28138	0.67476
0.041231	0.54454	0.45174		0.19935	0.095356	1.0256		0.30936	0.43752	0.73575
0.012182	0.27061	0.25862		0.056753	0.095007	0.39872		0.35597	0.36473	0.40135
0.77432	0.24874	0.48241		0.33238	0.35256	0.43529		0.13528	0.1382	0.4186
0.45464	0.77701	0.4163		0.58979	0.37593	0.65026		0.64325	0.19031	1.3204
0.010833	0.18515	0.35799		0.63292	0.042257	0.35796		0.36768	0.37331	1.1955
0.82924	0.059669	0.40248		0.38121	0.82819	0.39868		0.016608	0.18256	0.96109
0.4081	0.31839	0.19079		0.056768	0.76222	0.27387		0.023943	0.48256	0.53944
0.24341	0.38132	0.67436		0.87038	0.4184	0.59409		0.079699	0.68318	0.5943
0.20936	0.4928	0.76517		0.38075	0.7098	0.66877		0.30197	0.10008	1.0461
0.2764	0.38216	0.20007		0.25866	0.62488	1.1948		0.5062	0.52084	0.58408
0.43035	0.32699	1.0748		0.43226	0.4491	0.27492		0.29578	0.55554	0.18979
0.43268	0.024538	0.2339		0.93308	0.051405	0.69917		0.35749	0.41666	0.4865
0.056354	0.141	0.84084		0.25831	0.29171	0.44179		0.33514	0.6395	0.86976
0.11895	0.2941	0.31466		0.22311	0.21615	1.2389		0.39935	0.12998	0.3555
0.57064	0.51863	0.49345		0.84804	0.20119	0.29499		0.072102	0.19294	0.6615
0.50844	0.184	0.52631		0.38627	0.44799	0.25454		0.095274	0.62785	0.47054
0.73439	0.011731	0.52835		0.43467	0.11815	0.32748		0.068478	0.27983	0.40348
0.46505	0.44545	0.43589		0.37588	0.64806	0.85475		0.59315	0.19299	0.4535
0.39254	0.13667	0.40358		0.44682	0.18534	0.59829		0.70744	0.16455	0.73076
0.23314	0.59533	0.69036		0.03239	0.57424	0.50212		0.15984	0.39202	0.67002
0.66372	0.16657	0.57555		0.16726	0.6361	1.0021		0.07071	0.33424	0.56292
0.26536	0.39531	0.55334		0.55305	0.6334	0.62086		0.83569	0.24553	0.52441
0.05464	0.015351	0.40049		0.48777	0.29537	0.92743		0.33606	0.2954	0.30162
0.52178	0.13694	0.38525		0.73931	0.32006	0.44873		0.17569	0.35366	1.0914
0.37941	0.010657	1.0137		0.71005	0.1796	0.81152		0.5603	0.38605	0.5426
0.36902	0.43923	0.62652		0.30565	0.35285	0.94166		0.74933	0.23814	0.50523
0.34433	0.054764	0.71198		0.1136	0.043933	0.77453		0.0098991	0.86002	0.59429
0.25197	0.70296	1.0491		0.16247	0.39992	0.47917		0.75829	0.047051	0.69961
0.54146	0.020597	0.48319		0.32687	0.089334	0.23555		0.64155	0.18992	0.56268
0.29696	0.45371	0.69787		0.70217	0.42512	0.8201		0.27113	0.13038	0.52768
0.69067	0.25773	0.57066		0.39199	0.32145	1.1471		0.29202	0.41948	0.6912
0.26442	0.13294	0.61593		0.39032	0.15243	0.77326		0.038546	0.2608	1.0296
0.063556	0.023881	0.66069		0.032633	0.31082	0.67549		0.60491	0.26897	0.52065
0.0061915	0.28224	0.92496		0.17318	0.46942	0.94066		0.49185	0.042917	0.86477
0.65542	0.2518	0.51775		0.12001	0.30455	0.84512		0.40612	0.074578	0.72475
0.066419	0.11926	0.75674		0.17051	0.45831	0.23611		0.21977	0.30975	0.6794
0.12768	0.63361	0.72071		0.2677	0.81587	0.13013		0.47699	0.27884	0.34421
0.092679	0.40645	0.71681		0.35708	0.29346	0.36014		0.47364	0.07733	0.55935
0.73163	0.32838	0.37078		0.24746	0.077923	0.38562		0.50152	0.32644	0.42344
0.58809	0.54377	0.31905		0.068618	0.9744	0.20979		0.52707	0.40862	0.51934
0.14516	0.082365	0.54224		0.17609	0.32046	0.95365		0.62432	0.044849	0.72837
0.0577	0.56789	0.48586		0.15838	0.37398	0.31959		0.6433	0.20093	0.67668
0.28084	0.65638	0.42188		0.3922	0.44037	0.91824		0.35773	0.59143	0.49449
0.44534	0.94917	0.50762		0.25844	0.36716	0.34536		0.51063	0.063709	1.302
0.59431	0.14106	0.87854		0.50608	0.043141	0.19549		0.41908	0.36483	0.25214
0.3242	0.77353	0.74229		0.53713	0.071683	0.43686		0.61229	0.73215	0.47722
0.011486	0.21289	0.5901		0.44219	0.048521	0.63965		0.52687	0.03701	0.78139
0.20585	0.43635	0.302		0.22413	0.14425	0.67676		0.55335	0.11064	0.50639
0.30414	0.13064	0.62751		0.14535	0.20367	0.81692		0.52587	0.43697	0.60441
0.20226	0.27436	0.71804		0.01917	0.22748	0.91529		0.070589	0.59208	0.9578
0.44492	0.36803	0.48778		0.24793	0.20682	0.66124		0.4353	0.54587	0.31988
0.013534	0.18002	0.30406		0.37968	0.19784	0.72057		0.65684	0.057096	0.92242
0.59907	0.39085	0.62363		0.45692	0.012825	0.62474		0.0054267	0.51852	1.3843
0.35075	0.56096	0.29486		0.52856	0.28297	0.79455		0.13608	0.64699	0.55857
0.61451	0.3937	0.22194		0.46703	0.60558	0.79679		0.017817	0.42853	1.2201
0.56682	0.59023	0.27467		0.55298	0.15404	0.63124		0.6891	0.1909	0.96831
0.38127	0.241	0.15238		0.45813	0.21082	0.53074		0.082462	0.42855	0.42094
0.47785	0.36186	0.66813		0.025823	0.46674	0.91937		0.064948	0.60392	0.62372
0.66757	0.30558	0.4534		0.31474	0.22697	1.0673		0.21508	0.51468	0.43015
0.51584	0.20414	0.45137		0.099116	0.55568	0.39947		0.21133	0.28573	0.70426
0.070555	0.5979	0.90015		0.12002	0.19097	0.35062		0.14865	0.44965	0.36536
0.38446	0.12822	0.74041		0.21236	0.60636	0.65219		0.41456	0.12084	1.5472
0.35601	0.242	1.069		0.15382	0.13446	0.71427		0.49371	0.33399	0.74414
0.46005	0.39546	0.21814		0.10511	0.21946	0.62622		0.36855	0.51722	0.90015
0.26503	0.40604	0.61754		0.022222	0.43907	0.94952		0.12438	0.39621	0.82954
0.43884	0.18274	0.67227		0.15648	0.084222	1.0951		0.74351	0.090338	0.40342
0.63828	0.1449	0.21902		0.26121	0.50671	0.5854		0.11103	0.36993	1.4816
0.51632	0.43803	0.2481		0.1074	0.50529	1.0312		0.51079	0.04705	0.2273
0.12764	0.1865	0.68944		0.53869	0.21563	0.38204		0.1705	0.39338	1.1195
0.24172	0.40094	0.63638		0.66126	0.25367	0.22992		0.43279	0.42297	1.0034
0.32564	0.67481	0.518		0.32373	0.38664	0.55262		0.55237	0.021889	0.69009
0.18073	0.22287	0.68002		0.2667	0.55646	0.87707		0.13546	0.72635	0.84278
0.5855	0.065698	0.30957		0.32927	0.3485	0.34329		0.086377	0.035011	0.79123
0.36388	0.26585	0.38101		0.041683	0.22726	0.53495		0.065781	0.58091	0.60937
0.78882	0.38474	0.73506		0.27117	0.53393	0.63732		0.039319	0.7908	0.7253
0.24786	0.12498	0.44127		0.69233	0.15511	0.90001		0.086671	0.19719	0.38525
0.22756	0.067844	0.43714		0.17046	0.69919	0.25979		0.21605	0.4639	0.82607
0.29255	0.62614	0.4431		0.53651	0.040789	0.96197		0.13985	0.64885	1.0684
1.1109	0.34156	0.30346		0.36786	0.060045	0.68547		0.076572	0.73663	0.42371
0.68933	0.26634	0.49766		0.11782	0.77544	1.153		0.37393	0.34779	0.86662
1.0232	0.26749	0.38483		0.51792	0.50842	1.0615		0.2372	0.38276	0.85427
0.061298	0.24055	0.87544		0.53014	0.0069434	0.42395		0.18677	0.37621	0.76587
0.52436	0.65421	0.44157		0.32912	0.55423	0.89593		0.2602	0.40346	0.85866
0.60364	0.15258	0.96485		0.060803	0.31118	0.62497		0.071848	0.71887	0.6355
0.55683	0.013233	1.0855		0.59818	0.13581	0.34697		0.1083	0.23706	1.2415
0.14949	0.024193	0.39154		0.26291	0.54774	0.17125		0.14306	0.62695	1.2451
0.27457	0.67228	0.83397		0.10975	0.22267	0.9204		0.16704	0.27409	0.48346
0.36467	0.36327	0.58826		0.11153	0.31656	0.52209		0.20156	0.35868	1.2499
0.21233	0.46791	1.0558		0.083987	0.38129	1.5795		0.35824	0.16943	0.44785
0.55423	0.33404	0.50857		0.08781	0.37508	1.522		0.01702	0.58351	0.29456
0.50669	0.27572	0.4098		0.30668	0.29742	0.70621		0.16629	0.16237	0.19247
0.28953	0.17936	1.0728		0.17545	0.76854	0.8444		0.1529	0.24901	1.3003
0.71985	0.03599	0.36997		0.35122	0.29855	0.7197		0.24966	0.32951	1.2963
0.19018	0.28261	0.60637		0.064728	0.67723	0.70832		0.36957	0.10119	0.23475
0.075583	0.60896	0.24633		0.037194	0.048226	0.20748		0.55993	0.15168	0.69867
0.39756	0.27876	0.4435		0.34637	0.38654	0.26295		0.16346	0.37055	0.40356
0.16627	0.4809	0.32535		0.25903	0.40899	0.98988		0.31064	0.43439	0.9969
0.3754	0.0032874	0.45378		0.040858	0.65183	0.66958		0.40222	0.17144	1.0499
0.57172	0.10599	0.51791		0.22572	0.79386	0.41149		0.3607	0.088777	1.0939
0.73141	0.2425	0.38317		0.025124	0.55203	1.4942		0.083459	0.82847	0.7509
0.15941	0.48714	0.80121		0.10183	0.56747	1.3278		0.45072	0.21407	0.76462
0.24971	0.54657	0.54335		0.55026	0.24184	1.0088		0.19251	0.51488	0.48028
0.4351	0.57469	0.49906		0.14358	0.31005	0.32193		0.53033	0.16688	0.98053
0.064748	0.6219	0.57117		0.21798	0.13185	0.58876		0.27812	0.43972	0.426
0.29748	0.59855	0.94075		0.084154	0.7057	1.4223		0.40525	0.39173	1.0229
0.87735	0.33135	0.59685		0.35615	0.21936	0.7372		0.11156	0.26558	0.79393
0.26935	0.28691	0.69161		0.25807	0.051893	1.1868		0.13104	0.70558	0.78641
0.020965	0.43515	1.5163		0.10359	0.12259	0.34523		0.53005	0.15078	1.3263
0.29852	1.0668	0.38376		0.2165	0.088364	0.85132		0.24096	0.022347	0.93525
0.032771	0.43155	0.69231		0.011759	0.095721	0.80392		0.32849	0.045696	1.0786
0.57657	0.069433	0.73018		0.67095	0.29712	0.62226		0.17252	0.40474	0.27231
0.46253	0.37403	0.91966		0.8081	0.21938	0.44939		0.2873	0.38264	1.4429
0.89695	0.24177	0.85762		0.0081505	0.087869	1.4194		0.30269	0.12359	1.2547
0.22866	0.10342	0.43254		0.41198	0.37777	0.8877		0.30824	0.29083	0.80262
0.4186	0.23642	0.38877		0.3433	0.28648	1.0429		0.050563	0.73711	0.52444
0.64724	0.10728	0.51647		0.32639	0.40062	0.82823		0.39645	0.061972	0.20981
0.1361	0.26386	0.6242		0.10362	0.50032	1.5924		0.23671	0.003461	0.56286
0.68129	0.026151	0.66622		0.43564	0.064472	0.85705		0.040772	0.46042	0.35033
0.010684	0.68308	0.34266		0.30007	0.20081	0.26842		0.16076	0.57264	0.60159
0.27945	0.2521	1.1073		0.085754	0.60488	0.84147		0.29586	0.058881	0.62767
0.27822	0.38024	0.67065		0.16325	0.21943	0.30735		0.0093181	0.31614	1.0508
0.39028	0.37228	0.30645		0.4104	0.33542	0.37888		0.095927	0.19812	1.1605
0.082398	0.48147	0.90319		0.19691	0.16402	0.24948		0.1673	0.0041132	0.27912
0.54339	0.086702	0.45194		0.62269	0.06872	0.10982		0.1049	0.16908	1.2776
0.37336	0.65592	0.51956		0.073429	0.4873	0.49406		0.11099	0.13825	0.61957
0.42083	0.22863	0.19794		0.1299	0.43731	0.55442		0.084479	0.3707	1.6362
0.12962	0.54013	0.42218		0.49538	0.50995	0.71824		0.59423	0.34226	0.44084
0.18354	0.40892	0.92454		0.27011	0.58125	0.23737		0.3918	0.056923	0.95967
0.46618	0.69145	0.69788		0.33219	0.16723	0.79706		0.15628	0.62281	1.1607
0.18534	0.21673	0.25947		0.15467	0.58703	0.40192		0.14883	0.040715	0.18311
0.0020855	0.4788	1.2247		0.4294	0.11592	0.50312		0.33989	0.012579	1.4187
0.75071	0.10087	0.84699		0.38684	0.47815	0.30272		0.25867	0.72692	0.70695
0.26865	0.48157	0.49325		0.2701	0.034485	0.43734		0.45245	0.19335	0.5548
0.058009	0.56699	0.57725		0.21968	0.040859	0.64716		0.23911	0.54987	0.69871
0.41849	0.57874	0.65622		0.5258	0.33169	0.55187		0.28467	0.46038	0.37881
0.21313	0.11394	0.73099		0.047697	0.058143	0.86519		0.095153	0.19967	0.67276
0.6752	0.11514	0.39164		0.10152	0.60703	0.94749		0.036427	0.25047	0.67019
0.72804	0.18506	0.3983		0.081633	0.53238	1.1529		0.59519	0.3213	0.7376
0.18356	0.61759	0.42863		0.24296	0.47061	0.58165		0.23685	0.56254	0.41512
0.0093075	0.07144	0.50942		0.24716	0.4687	1.1323		0.041829	0.51121	1.1638
0.17635	0.37143	0.32538		0.10511	0.058865	1.0053		0.3302	0.19898	0.43707
0.11162	0.70499	0.15555		0.022398	0.41901	0.72911		0.41546	0.0885	1.0557
0.19713	0.015155	0.60596		0.010649	0.0078927	0.52128		0.011674	0.22919	0.36608
0.66195	0.27866	0.73458		0.21965	0.15572	0.91183		0.39855	0.0020217	0.23127
0.53215	0.24104	0.79051		0.47617	0.21501	0.80445		0.15217	0.45028	1.2433
0.71233	0.0029599	0.74615		0.10422	0.4906	0.56398		0.48163	0.18024	0.82751
0.082549	0.48648	0.53606		0.40277	0.40375	0.52936		0.24177	0.36064	0.43511
0.14597	0.2819	0.84429		0.58532	0.2118	0.62849		0.1727	0.19184	0.31266
0.43209	0.045999	0.73952		0.064501	0.016521	0.89438		0.061669	0.88449	1.0743
0.010929	0.11388	0.50927		0.16698	0.59169	1.0821		0.049557	0.26236	0.97224
0.71242	0.51679	0.56922		0.025943	0.18218	0.78735		0.33359	0.67149	0.54726
0.40964	0.13967	0.54062		0.14135	0.61609	0.62155		0.010875	0.27046	0.9345
0.029597	0.43374	0.75418		0.079382	0.77505	1.062		0.43873	0.29501	0.72009
0.33219	0.20272	0.51805		0.2536	0.45264	1.0238		0.033715	0.8273	0.75942
0.084598	0.67191	0.80697		0.63126	0.028525	0.90279		0.27631	0.24458	1.2312
0.076348	0.068475	0.3979		0.046542	0.72476	0.41068		0.09427	0.60508	0.44252
0.59714	0.34638	0.60528		0.43271	0.17786	1.4277		0.39502	0.2151	0.24056
0.19306	0.39872	1.0006		0.33716	0.015271	0.32375		0.22388	0.041345	0.58741
0.36966	0.24136	0.99064		0.27721	0.020549	0.49409		0.12439	0.040309	0.58233
0.023698	0.63914	0.34187		0.33577	0.072043	0.84879		0.40292	0.32474	0.72793
0.048031	0.38269	0.4368		0.11731	0.011337	1.4103		0.18955	0.30411	1.3778
0.18375	0.83681	0.62818		0.61633	0.049849	0.7642		0.19286	0.11708	0.60542
0.48165	0.31221	0.56559		0.095483	0.31742	0.87136		0.35706	0.1928	1.0488
0.27321	0.23723	0.43188		0.25652	0.22316	0.92095		0.023595	0.33294	0.51683
0.081044	0.34747	0.39427		0.051474	0.10254	0.21322		0.1821	0.12406	1.2432
0.89395	0.21756	0.28652		0.47551	0.18874	0.33469		0.61375	0.12984	0.37268
0.20935	0.3046	0.24003		0.18244	0.51455	0.79145		0.31993	0.10354	1.782
0.069934	0.54674	0.66392		0.48444	0.27556	1.0423		0.45724	0.090018	1.1534
0.3285	0.51272	0.53622		0.031393	0.1336	0.58792		0.33757	0.40949	0.86659
0.26551	0.0042033	0.57943		0.50795	0.10591	0.65914		0.32851	0.46502	1.6223
0.01049	0.30035	0.54319		0.023186	0.60032	0.30489		0.31582	0.26385	1.2089
0.139	0.18989	0.87912		0.078929	0.65048	0.55024		0.25317	0.073301	0.96439
0.054718	0.72006	0.91112		0.15616	0.52236	0.50407		0.084597	0.12548	0.90302
0.27766	0.64635	0.16818		0.52651	0.40569	0.36226		0.20232	0.23029	1.216
0.46965	0.20724	0.41563		0.0038735	0.43126	1.1499		0.0016721	0.37906	1.7109
0.09887	0.7299	0.54437		0.46313	0.21678	1.2755		0.48736	0.39515	0.66951
0.60499	0.56005	0.50635		0.15242	0.16813	1.3014		0.32532	0.13859	0.61637
0.41192	0.25282	0.22509		0.32512	0.171	0.93748		0.2224	0.44906	0.72778
0.11384	0.16166	0.53623		0.049162	0.16826	0.36859		0.213	0.45227	1.1663
0.30845	0.34153	0.2187		0.35815	0.52327	0.82476		0.18788	0.72501	0.50666
0.37601	0.55817	0.42346		0.54609	0.070886	0.69827		0.0083359	0.066869	0.68119
0.80729	0.30031	0.88777		0.59652	0.18941	0.97777		0.66827	0.011247	0.74988
0.25519	0.1198	0.82921		0.2473	0.66424	0.43635		0.23616	0.55906	0.60976
0.15653	0.54949	0.5424		0.073028	0.42923	1.6262		0.33411	0.29	0.46594
0.35887	0.6721	0.23393		0.53406	0.083134	1.0904		0.27703	0.24286	0.87625
0.4551	0.48027	0.62626		0.44959	0.065964	0.75549		0.21184	0.47144	0.33776
0.14524	0.52288	0.63925		0.22029	0.57483	0.97774		0.4779	0.0018519	0.76598
0.067027	0.39194	0.89155		0.12745	0.47743	0.33347		0.15224	0.48509	0.32936
0.67001	0.76831	0.68261		0.17639	0.42737	0.33409		0.12556	0.0019338	0.37423
0.28237	0.22854	0.31625		0.35533	0.31488	0.49657		0.12134	0.017139	1.145
0.017644	0.1215	0.67401		0.094149	0.24253	0.85951		0.33301	0.59035	0.78912
0.40221	0.57051	0.85723		0.33001	0.15597	1.013		0.03015	0.86906	0.49599
0.23936	0.59665	0.31998		0.39792	0.091864	0.31336		0.29943	0.24583	0.34446
0.028026	0.45142	0.31851		0.3656	0.22791	1.6288		0.50197	0.30085	0.89499
0.28368	0.16796	0.67872		0.3551	0.38577	0.62889		0.21237	0.1623	0.55971
0.30448	0.27806	0.77833		0.48536	0.2201	0.39436		0.0050882	0.46775	1.3935
0.16525	0.50445	0.45283		0.16745	0.3363	0.99425		0.080672	0.76582	0.22618
0.16147	0.41339	0.72157		0.078649	0.19759	0.63279		0.17421	0.011579	1.3156
0.12712	0.76468	0.24654		0.099985	0.37914	1.0016		0.3816	0.22942	0.75409
0.39911	0.041814	0.95835		0.56484	0.3493	0.91206		0.3031	0.0077288	0.81608
0.67773	0.58581	0.75548		0.18886	0.0045754	0.73898		0.32451	0.23249	1.5917
0.53698	0.16438	0.63037		0.17138	0.0095633	0.90751		0.3331	0.3603	0.63357
0.3119	0.32399	0.7318		0.064952	0.043444	0.56491		0.02695	0.88138	0.14796
0.56415	0.35328	0.14291		0.1498	0.1314	0.88412		0.56384	0.14024	0.37587
0.27251	0.48972	0.62272		0.16311	0.28163	0.62851		0.52306	0.33765	0.98664
0.51283	0.040634	0.52871		0.26323	0.050227	1.464		0.064303	0.11058	0.27705
0.45122	0.30537	0.37825		0.5029	0.21161	0.61663		0.093131	0.8773	0.48878
0.45937	0.23311	0.4815		0.15656	0.38198	0.7956		0.080564	0.68363	1.0462
0.28338	0.025411	0.98527		0.13805	0.068914	0.8854		0.63294	0.22599	0.71646
0.51751	0.36624	0.57764		0.40484	0.025674	0.61962		0.30973	0.32445	0.82176
0.55391	0.45291	0.64793		0.2435	0.48892	0.50129		0.39841	0.3911	0.50231
0.35319	0.060233	0.41796		0.18542	0.0047866	0.31603		0.082843	0.47604	0.82603
0.38415	0.1999	0.84995		0.046244	0.59881	1.2928		0.065833	0.027658	0.69169
0.2269	0.026179	0.2464		0.61996	0.17734	1.4483		0.52492	0.081831	0.91417
0.42322	0.37667	0.38199		0.62184	0.30247	0.67389		0.27159	0.42495	1.6992
0.28448	0.24457	0.56586		0.077255	0.35358	1.2131		0.27757	0.32263	0.81142
0.22448	0.61683	0.21412		0.0025706	0.50322	0.64045		0.12213	0.68067	0.75535
0.411	0.13638	0.69033		0.42631	0.2399	0.38698		0.1154	0.40116	1.1071
0.21237	0.66261	0.34726		0.19687	0.17546	0.81457		0.48298	0.23061	0.83066
0.13504	0.38217	0.78893		0.092492	0.65977	0.7819		0.17239	0.20287	0.7994
0.43475	0.35145	0.71097		0.15048	0.89577	0.27175		0.37076	0.013938	0.32693
0.05641	0.78878	0.38609		0.32458	0.013029	0.62404		0.010735	0.45762	0.64502
0.059761	0.31057	0.27341		0.18389	0.51902	0.85827		0.22279	0.74053	0.33244
0.83079	0.27128	0.60398		0.64478	0.22126	0.54421		0.62192	0.020543	0.84405
0.56785	0.91532	0.80802		0.25386	0.44581	0.9969		0.30213	0.13021	1.4507
0.073956	0.26412	0.6566		0.21433	0.48883	0.63916		0.37262	0.57322	0.84058
0.78266	0.093425	0.5931		0.47354	0.18803	0.46767		0.20975	0.16851	0.64051
0.46031	0.29733	0.45758		0.1613	0.69995	0.85081		0.47599	0.30165	0.28462
0.31891	0.42921	1.0911		0.48009	0.062963	0.83883		0.04315	0.59599	0.98758
0.40674	0.45652	0.55418		0.22875	0.36253	0.92644		0.094501	0.96206	0.45655
0.34415	0.60194	0.65525		0.68591	0.19119	0.79894		0.56536	0.08228	0.4364
0.28133	0.36768	1.0098		0.69044	0.13531	0.65848		0.18766	0.6428	0.77916
0.44982	0.095892	0.62233		0.10466	0.087681	1.1985		0.35705	0.31229	0.32186
0.076111	0.095739	0.72943		0.013025	0.097107	0.90655		0.18379	0.30135	0.89291
0.10901	0.34221	0.38101		0.26999	0.23399	0.36192		0.19448	0.40302	1.2513
0.44037	0.45951	0.62316		0.4836	0.38778	0.87257		0.11001	0.21551	0.5864
0.58455	0.064413	0.58014		0.61044	0.039405	0.40807		0.10364	0.058912	1.1826
0.721	0.088624	0.23193		0.13773	0.82137	1.1443		0.43138	0.26154	1.016
0.38689	0.33265	1.2994		0.15598	0.75321	0.28447		0.21455	0.40302	1.4299
0.33915	0.25671	0.59386		0.27591	0.60659	0.42945		0.045994	0.28091	0.80295
0.22045	0.67658	0.63289		0.20338	0.45146	0.78147		0.082511	0.428	0.89825
0.51401	0.29492	1.0468		0.24679	0.30742	0.4522		0.049423	0.59845	0.60049
0.20004	0.33026	0.55599		0.091152	0.11752	0.62434		0.065948	0.44055	0.67298
0.069528	0.018158	0.5025		0.17084	0.31385	0.51967		0.36656	0.51447	0.66502
0.36855	0.2074	0.89453		0.26397	0.42983	1.5501		0.38265	0.44265	0.38966
0.28861	0.41619	0.44181		0.3208	0.27393	0.65641		0.13644	0.52051	1.0006
0.41746	0.33365	0.11529		0.31355	0.19441	0.54771		0.15176	0.81512	0.95063
0.19058	0.43005	0.89924		0.44059	0.45527	0.72585		0.19357	0.68237	0.94698
0.38866	0.09551	0.57729		0.51611	0.33996	0.23572		0.26207	0.14283	0.57741
0.45502	0.74939	0.46732		0.024003	0.33771	0.74615		0.014386	0.22412	0.51299
0.39283	0.59653	0.71074		0.031649	0.43335	1.2918		0.15631	0.48233	0.52062
0.74562	0.32051	0.91498		0.33891	0.46921	1.024		0.16109	0.35999	0.37185
0.27072	0.26072	0.30435		0.53569	0.31869	0.41869		0.51354	0.16196	0.57153
0.12384	0.053347	0.35489		0.33794	0.14486	0.37862		0.50297	0.17677	0.62303
0.25382	0.39924	0.66126		0.51498	0.10172	1.2566		0.32735	0.5404	0.98176
0.64841	0.24816	0.47341		0.33036	0.41124	1.0482		0.068473	0.3704	0.80679
0.21833	0.15921	0.54663		0.056102	0.060477	0.58884		0.58388	0.19647	0.48816
0.014258	0.71347	0.60133		0.053294	0.38533	0.25602		0.23199	0.26088	0.40324
0.18713	0.40157	1.305		0.14699	0.062849	0.52299		0.25091	0.38476	1.2773
0.66709	0.17137	0.92432		0.50168	0.29859	0.75678		0.38228	0.32937	0.41987
0.74478	0.52217	0.67738		0.42363	0.35412	0.65387		0.52762	0.12168	0.72515
0.33125	0.18549	0.6216		0.31122	0.23453	0.66368		0.6646	0.068452	0.49109
0.030334	0.52613	0.30429		0.065287	0.30848	0.46027		0.00081108	0.66118	0.70821
0.34074	0.50177	0.60339		0.20444	0.63209	0.44257		0.62601	0.046018	0.79751
0.47874	1.0015	0.50593		0.082502	0.54113	0.82506		0.43576	0.24275	0.34158
0.40979	0.0032782	0.53153		0.15379	0.25067	0.76329		0.14983	0.14636	0.98652
0.19373	0.18979	0.38105		0.0592	0.72536	0.82321		0.095627	0.54983	0.93609
0.32066	0.51554	0.32441		0.2912	0.39293	0.15474		0.13002	0.22959	1.0408
0.39242	0.0053897	0.5711		0.36837	0.086507	0.76931		0.53213	0.21696	0.43921
0.32148	0.14056	0.48505		0.10251	0.72682	0.46115		0.43722	0.092012	0.71712
0.56816	0.38552	0.35679		0.16922	0.35454	1.0085		0.25702	0.045285	0.30795
0.032026	0.14404	0.71863		0.22071	0.55358	0.55772		0.31263	0.42632	0.68773
0.57845	0.33333	0.44914		0.31596	0.49946	1.3286		0.41871	0.26773	0.4946
0.44993	0.68159	0.45786		0.34118	0.5257	0.55467		0.38542	0.037377	1.4896
0.57899	0.43395	0.60564		0.60147	0.052517	0.86267		0.45677	0.40068	0.66443
0.5011	0.58234	0.58562		0.47685	0.097977	0.3074		0.37134	0.39174	0.19302
0.12134	0.31922	0.26403		0.43647	0.041992	1.2499		0.33091	0.11301	0.6976
0.59547	0.37765	0.55804		0.33073	0.2741	0.83334		0.44714	0.1102	1.4587
0.57096	0.51801	0.53612		0.26162	0.13123	0.68025		0.23573	0.69526	0.67037
0.53879	0.60904	0.62008		0.071716	0.24981	0.99975		0.48431	0.028646	1.3815
0.10718	0.63831	0.68499		0.22337	0.24618	0.55218		0.29249	0.54584	0.25825
0.91968	0.08802	0.60997		0.43748	0.0043742	0.23297		0.50557	0.5843	0.37563
0.4239	0.12298	0.60055		0.45954	0.0421	0.66871		0.39064	0.045991	0.62917
0.50965	0.44246	0.95999		0.57269	0.29258	0.77308		0.48448	0.24807	0.59229
0.47557	0.37532	0.52685		0.48901	0.47581	0.81118		0.23719	0.50831	1.1006
0.24148	0.36502	0.7072		0.53304	0.17572	0.27363		0.27068	0.75305	0.56777
0.44229	0.30186	0.54648		0.32804	0.49416	0.63585		0.64858	0.37416	0.26987
0.44421	0.15997	0.58714		0.19167	0.35507	1.4151		0.67338	0.21825	0.93599
0.56953	0.24501	0.79105		0.053805	0.62848	0.4391		0.049491	0.42177	1.2269
0.25082	0.033029	0.75959		0.091525	0.26248	0.75038		0.0070185	0.62947	0.69585
0.40078	0.82538	0.50458		0.11753	0.80494	0.59335		0.05442	0.33698	0.53877
0.41598	0.52758	0.4677		0.13122	0.17868	0.84678		0.75063	0.060559	0.55593
0.87543	0.075634	1.1244		0.087951	0.18902	0.56079		0.19498	0.30709	0.29583
0.10769	0.33021	0.97273		0.015939	0.35492	0.50109		0.046577	0.73134	0.42301
0.51829	0.026898	0.46021		0.15925	0.23308	0.47942		0.41271	0.59335	0.55691
0.3658	0.32384	0.43391		0.23624	0.45932	0.40146		0.1974	0.28343	0.22293
0.74499	0.18252	0.61042		0.11113	0.50851	0.96177		0.041374	0.41075	0.75522
0.14321	0.081755	0.47934		0.54036	0.231	0.66533		0.44682	0.13104	1.5037
0.14747	0.13412	0.78229		0.71046	0.23819	0.9753		0.37882	0.29815	0.51613
0.2975	0.49859	0.78678		0.34549	0.39348	0.51665		0.11589	0.33921	0.84682
1.1047	0.28882	0.5087		0.1649	0.60318	0.54818		0.75934	0.15126	0.28396
0.46291	0.22189	0.50259		0.21756	0.45907	0.27002		0.01522	0.28066	0.51868
0.95496	0.35755	0.86745		0.029816	0.37288	0.23739		0.68035	0.17514	0.54571
0.14972	0.29734	0.42331		0.34413	0.59967	0.62837		0.33785	0.29908	1.0358
0.33407	0.89804	0.21187		0.62281	0.2697	0.42878		0.59892	0.27972	0.88525
0.58683	0.303	0.76167		0.22818	0.79142	0.14185		0.77495	0.13839	0.31575
0.32607	0.24915	0.91794		0.61733	0.20072	0.4397		0.17372	0.66974	0.98399
0.12909	0.046053	0.15055		0.51523	0.2082	0.91157		0.094683	0.084814	0.28819
0.26562	0.61425	0.54032		0.056508	0.7676	1.0724		0.038405	0.65038	0.85231
0.54763	0.31424	0.55192		0.40521	0.44973	0.62041		0.028377	0.62065	1.1311
0.30455	0.23419	0.9396		0.51019	0.01163	0.53746		0.022366	0.17932	0.45773
0.32651	0.10399	0.1417		0.41493	0.68217	0.43583		0.13603	0.37003	0.75702
0.48957	0.37379	0.68879		0.028884	0.38363	1.0449		0.18613	0.66534	0.73764
0.17314	0.20692	1.0043		0.60071	0.32197	0.61357		0.274	0.79675	0.82859
0.69596	0.088569	0.36415		0.29722	0.60072	0.49541		0.50271	0.30723	0.64823
0.36503	0.36339	0.81628		0.24723	0.65292	1.1304		0.35574	0.46894	0.89815
0.066253	0.62956	0.48238		0.086619	0.31075	0.99131		0.24386	0.27946	0.84499
0.3447	0.18669	0.39615		0.0002119	0.72325	1.3572		0.26383	0.23778	0.81963
0.15091	0.47741	1.0295		0.18901	0.72647	1.0585		0.068781	0.51912	0.49181
0.32678	0.00090061	0.45494		0.21134	0.51575	1.1105		0.10977	0.10654	1.3167
0.56846	0.15298	0.55444		0.26132	0.84892	0.64038		0.18269	0.50068	0.74187
0.58609	0.70339	0.50135		0.24277	0.025477	0.66355		0.17016	0.40203	0.34889
0.15589	0.34136	0.55213		0.0017865	0.60593	0.63789		0.16991	0.45927	0.66398
0.32949	0.5389	0.31024		0.072088	0.12427	0.34473		0.50047	0.25692	0.18085
0.43242	0.57986	0.46956		0.58664	0.46358	0.51446		0.092388	0.5477	0.61307
0.097	0.63703	0.56464		0.17603	0.33048	0.23048		0.21046	0.20992	0.28858
0.50245	0.44318	0.74597		0.1859	0.79345	0.6784		0.37204	0.017626	0.66788
0.82202	0.41492	0.73772		0.092406	0.73662	0.7626		0.3754	0.18952	1.1489
0.040785	0.20192	1.2385		0.19597	0.73702	1.2983		0.47958	0.35967	0.58961
0.031386	0.37258	1.0209		0.15163	0.61249	0.63049		0.84112	0.051777	0.36338
0.35513	0.89633	0.77954		0.64434	0.26527	1.1237		0.31782	0.39466	0.53389
0.053936	0.40433	0.2857		0.05673	0.23318	0.88613		0.53795	0.41378	0.79693
0.50507	0.059277	0.33835		0.31264	0.2903	1.277		0.48822	0.11111	0.4765
0.59335	0.51237	0.19153		0.70275	0.23225	0.68401		0.43669	0.13295	0.82108
0.85838	0.10646	0.5213		0.14462	0.82193	0.77413		0.1246	0.9175	0.66432
0.28196	0.20888	0.65675		0.24686	0.32625	0.28095		0.66093	0.0093995	0.79425
0.41701	0.19581	0.61584		0.46642	0.12333	0.96858		0.28052	0.44719	0.70716
0.59964	0.15563	0.57525		0.12176	0.33345	0.79797		0.6609	0.29194	0.36085
0.12891	0.48441	1.0179		0.19886	0.18756	0.9005		0.46257	0.35986	0.47321
0.61847	0.14106	0.28535		0.024736	0.20479	0.96545		0.57198	0.53887	0.89507
0.026799	0.68135	0.29361		0.37373	0.2475	1.06		0.15661	0.1573	0.56563
0.28864	0.31569	1.1072		0.79219	0.19598	0.98042		0.19667	0.67578	0.23676
0.26934	0.37549	0.73818		0.11486	0.040366	1.5489		0.78359	0.098356	0.25012
0.40641	0.27693	0.57662		0.29899	0.55086	1.0436		0.26673	0.088464	1.4976
0.21233	0.60082	1.1413		0.36975	0.51877	0.83434		0.52175	0.13619	0.9855
0.762	0.023575	0.23918		0.28653	0.58557	0.8619		0.15116	0.12709	0.23635
0.49196	0.69101	0.50143		0.024806	0.42849	1.1701		0.52474	0.31535	1.1868
0.53461	0.44859	0.46044		0.43934	0.31475	0.58728		0.36062	0.11319	1.2249
0.23726	0.64205	0.43518		0.41247	0.19491	0.50106		0.39081	0.50127	0.99539
0.065354	0.4509	1.0926		0.046065	0.56769	0.93459		0.15237	0.74875	0.62475
0.21076	0.41855	0.42085		0.1457	0.24823	0.25384		0.3898	0.066683	0.26577
0.023403	0.24681	0.43622		0.31854	0.50434	0.6006		0.29333	0.075935	0.63387
0.12179	0.33096	1.0047		0.26419	0.26872	0.52364		0.31621	0.37166	0.24745
0.7477	0.089633	0.91353		0.65712	0.14988	0.60869		0.36791	0.60898	0.28953
0.23185	0.56646	0.46403		0.13235	0.43048	0.84628		0.42301	0.01063	0.90169
0.10436	0.52192	0.31701		0.042088	0.50594	0.81656		0.056211	0.20233	0.74466
0.55973	0.53648	0.4447		0.57129	0.43273	0.94752		0.1396	0.19752	0.94275
0.13234	0.073394	0.32157		0.44497	0.62628	0.56711		0.25017	0.04584	0.61499
0.59757	0.026599	0.38093		0.46502	0.35618	0.74104		0.055731	0.36694	0.72171
0.48401	0.2432	0.54986		0.11991	0.60061	0.4298		0.20381	0.23356	0.36715
0.087459	0.64044	0.81388		0.28136	0.18279	0.84602		0.14815	0.39335	1.2903
0.22681	0.3003	0.46449		0.42872	0.48027	0.63701		0.51757	0.46368	0.39168
0.039837	0.26422	0.25363		0.016464	0.063092	0.58632		0.56388	0.031491	0.76119
0.078255	0.53784	0.96443		0.29724	0.16633	0.91544		0.22916	0.58189	0.35729
0.37252	0.090156	0.86743		0.502	0.45572	0.58071		0.19657	0.060718	0.50836
0.15029	0.68073	0.46418		0.085539	0.092717	0.53571		0.4414	0.24815	1.1676
0.67256	0.2922	0.75221		0.15369	0.61088	0.83468		0.39119	0.55621	0.96531
0.65068	0.11077	0.65381		0.13892	0.62974	0.66168		0.52946	0.033011	0.83087
0.62884	0.15678	0.29051		0.1349	0.4327	0.59252		0.24912	0.47989	0.94012
7.7457e-05	0.44337	0.77934		0.35478	0.34309	0.96266		0.46489	0.4027	0.28058
0.0145	0.31578	0.48416		0.17481	0.24281	1.1511		0.12127	0.14956	0.66694
0.49018	0.16273	0.41912		0.034974	0.61629	0.28353		0.0096296	0.19259	0.79571
0.11994	0.10731	0.44955		0.00025363	0.15137	0.57058		0.75019	0.29416	0.55819
0.54145	0.57159	0.39561		0.36587	0.2815	0.46842		0.23297	0.58915	0.57785
0.49342	0.31184	0.75658		0.37104	0.30626	1.3958		0.060089	0.3734	0.34713
0.029188	0.4098	0.68159		0.035882	0.4846	0.45511		0.43225	0.092921	0.27048
0.21341	0.26337	0.92445		0.43712	0.41794	0.31801		0.66383	0.19738	0.85649
0.039027	0.46043	0.97173		0.63123	0.35979	0.77691		0.036045	0.28544	0.79755
0.011985	0.11751	0.19386		0.061142	0.010985	0.54966		0.38178	0.28079	0.77888
0.51578	0.12455	0.64454		0.14502	0.60558	1.1466		0.16571	0.41957	0.8497
0.30588	0.40685	1.3186		0.053485	0.48201	0.25978		0.62125	0.3402	0.1447
0.0085234	0.24134	1.3985		0.081012	0.7386	0.93687		0.35185	0.50111	0.28514
0.14711	0.64504	0.78138		0.28335	0.82883	0.47916		0.35805	0.32682	1.1542
0.19417	0.48731	0.55563		0.29462	0.58937	0.32508		0.039121	0.72511	0.67247
0.15046	0.58891	0.57405		0.67979	0.071315	0.60869		0.0567	0.96162	0.43291
0.77816	0.31333	0.39519		0.021161	0.75169	0.8295		0.086996	0.46119	0.21695
0.19077	0.18851	0.2168		0.55276	0.13502	0.63195		0.45523	0.61731	0.43172
0.19407	0.43636	0.68713		0.33251	0.10816	0.36449		0.21757	0.23653	0.56349
0.84831	0.20732	0.53553		0.39334	0.12546	0.81039		0.59711	0.2683	0.83867
0.11581	0.26386	0.69958		0.52263	0.077684	0.85898		0.026621	0.81994	0.59814
0.045224	0.45119	0.49784		0.01195	0.096003	1.5076		0.49775	0.14623	1.0347
0.30594	0.39301	0.18826		0.48156	0.27083	0.24864		0.055758	0.56915	0.47836
0.20877	0.016803	0.56178		0.044751	0.61156	0.16489		0.42719	0.23372	0.46023
0.12467	0.19811	0.3434		0.03742	0.073384	0.17353		0.087367	0.0046672	0.22797
0.098047	0.21055	0.45691		0.018209	0.010644	0.93129		0.15306	0.29561	0.58153
0.2292	0.64831	1.4003		0.78876	0.085292	0.76947		0.57212	0.29358	0.48519
0.42261	0.56167	0.93707		0.16466	0.49841	0.81875		0.27916	0.34364	0.7034
0.33733	0.258	0.2974		0.28197	0.38817	0.54933		0.28825	0.14907	0.67243
0.028972	0.67545	0.58745		0.052863	0.19789	1.0575		0.43904	0.28992	0.79114
0.43756	0.62427	0.54413		0.50066	0.19917	1.2011		0.05046	0.3978	0.83857
0.34026	0.30838	0.56817		0.071809	0.46793	0.42945		0.22303	0.15191	0.6729
0.13337	0.11995	0.37357		0.02855	0.70813	0.29723		0.88099	0.075073	0.59629
0.24916	0.41791	0.61534		0.16843	0.64782	0.60136		0.31097	0.24076	1.1918
0.26608	0.52685	0.52105		0.51253	0.48968	0.30616		0.79017	0.17321	0.73878
0.85238	0.17659	0.48373		0.086111	0.61947	1.3839		0.39334	0.55279	0.3264
0.25651	0.23207	0.57332		0.5021	0.38111	1.0812		0.38448	0.4526	1.3332
0.087822	0.48072	0.69913		0.072922	0.051706	1.2534		0.32041	0.39784	0.51863
0.21772	0.65777	0.55751		0.8205	0.20161	0.6841		0.31892	0.041903	0.62025
0.5879	0.46404	0.7206		0.29418	0.59913	0.44102		0.12577	0.13591	0.53272
0.23124	0.54853	0.38161		0.075427	0.090108	0.53392		0.21132	0.34586	0.83769
0.065048	0.3413	0.71659		0.34098	0.31614	0.6552		0.1377	0.06279	1.0028
0.61603	0.70243	1.1132		0.57576	0.10995	0.74298		0.67096	0.34392	0.98243
0.29474	0.75952	0.21653		0.69014	0.11386	0.55478		0.2699	0.24593	0.27277
0.047681	0.15653	0.46221		0.24075	0.64001	0.4587		0.16022	0.53544	0.74058
0.48501	0.52675	0.1888		0.11567	0.059745	1.3612		0.31965	0.57734	0.89381
0.16144	0.52394	0.70268		0.54051	0.064924	0.5509		0.23706	0.57356	0.50564
0.10609	0.51001	0.73372		0.65208	0.040298	0.38318		0.27019	0.11523	0.89019
0.22658	0.34492	0.76483		0.19401	0.57154	0.25828		0.89781	0.19149	0.33219
0.43341	0.15898	0.6785		0.17979	0.50217	0.44253		0.11075	0.61071	0.35499
0.17078	0.53857	0.20453		0.19543	0.42227	0.54444		0.4189	0.4387	0.68667
0.0032467	0.38011	0.5458		0.26792	0.33403	0.68201		0.41265	0.26623	0.53917
0.062111	0.71881	0.65645		0.142	0.09793	0.89629		0.39159	0.74014	0.72153
0.24482	0.62046	0.41224		0.30823	0.16437	1.1817		0.52349	0.1452	0.44627
0.56607	0.32454	0.73835		0.3732	0.078782	0.8653		0.05141	0.54905	0.22245
0.50297	0.31621	0.90578		0.49231	0.51888	1.2142		0.043258	0.0094817	0.65746
0.42968	0.57164	0.7672		0.35587	0.48701	0.5007		0.25155	0.059973	0.73562
0.19959	0.39054	0.52361		0.51684	0.25564	0.68431		0.63747	0.32504	0.72917
0.24279	0.13857	0.49402		0.18511	0.58459	1.1612		0.0075354	0.91689	0.22696
0.42168	0.39233	0.3792		0.22337	0.21095	1.303		0.31824	0.18686	0.8864
0.56595	0.31878	0.46062		0.059713	0.46254	1.4286		0.49806	0.35656	0.83811
0.58133	0.24302	0.56301		0.45562	0.37599	0.74884		0.30805	0.26334	0.80782
0.16675	0.067705	0.40923		0.17769	0.010625	0.23403		0.12907	0.6109	0.62256
0.60898	0.45182	0.40025		0.25636	0.021419	1.3403		0.051477	0.66403	0.32571
0.55346	0.26017	0.57177		0.10397	0.13815	0.62169		0.040494	0.062932	0.80473
0.62538	0.77101	0.1263		0.17136	0.31263	0.65475		0.65357	0.10324	1.1215
0.4037	0.5166	0.66387		0.17444	0.15143	0.65056		0.30424	0.082486	0.72344
0.27281	0.11478	0.46217		0.30451	0.47121	1.2307		0.55348	0.20734	1.034
0.13803	0.026369	0.41463		0.30026	0.26327	0.23931		0.54293	0.39438	0.96929
0.41638	0.43593	0.51602		0.285	0.43343	0.82471		0.11373	0.77474	0.49993
0.19042	0.28665	0.47042		0.30342	0.027456	0.91551		0.74571	0.27447	0.72175
0.20916	0.53402	0.92351		0.42475	0.2231	0.76124		0.5507	0.18198	0.51347
0.2031	0.72179	0.69112		0.28218	0.6914	0.85367		0.0034718	0.21442	0.36898
0.098936	0.35871	0.93548		0.21559	0.020858	0.54131		0.088041	0.85186	0.40412
0.48767	0.39212	0.59923		0.0018389	0.65613	0.58052		0.12854	0.76721	0.59316
0.011403	0.73529	0.2783		0.42531	0.12473	1.1413		0.74165	0.12101	0.41278
0.035952	0.22289	0.71809		0.61691	0.50929	0.44742		0.37906	0.40204	0.95986
0.67608	0.079456	0.74017		0.12942	0.39788	1.0488		0.58777	0.37941	0.74434
0.37254	0.67078	0.83671		0.061702	0.30728	0.47096		0.050472	0.56921	0.64741
0.055985	0.28161	0.5147		0.55059	0.36349	0.83185		0.099027	0.03019	0.31562
0.87955	0.064269	0.24547		0.29283	0.2853	0.72976		0.58309	0.13499	0.26606
0.5567	0.37406	0.66043		0.15778	0.6893	0.30774		0.12048	0.49566	0.97821
0.24224	0.40919	1.3046		0.21027	0.8915	0.31267		0.41711	0.32339	0.79239
[truncated: 22,344 more rows]

## Sheet: NWASP_Fig1F
	Es = 8, Ens = 0.4				Es = 8, Ens = 0.45				Es = 8, Ens = 0.5
[truncated: 11,960 more rows]

[truncated: 6 more sheets: Fig_2C, Fig_2D, Fig_2E, Fig_3C, Fig_3D, Fig_3E]
